# Supplementary material for: DNA Barcodes for the FIshes of the Narmada, One of India’s Longest Rivers
Source: PLoS One. 2014 Jul 3;9(7):e101460. doi: 10.1371/journal.pone.0101460 (PMC4081587; doi:10.1371/journal.pone.0101460)
Supplement: Table S3 — Fish collection details from Narmada River basin. (XLSX) [file pone.0101460.s003.xlsx]

## Sheet: Datasheet
MORPHOLOGICAL TAXONOMY	MOLECULAR TAXONOMY	FAMILY	ORDER	LOCAL NAME	DATE	SAMPLING SITE	TRIBUTARY	NETTING TIME	NET USED	PHOTO ID	TAG NO	BOLD ID	SEQUENCE
Acanthocobitis botia	Acanthocobitis botia	Balitoridae	Cypriniformes	Murri	2009-11-21	Rusa	Tudar	Day	Cast net	1476-1481	NF130	Nil	Nil
Acanthocobitis botia	Acanthocobitis botia	Balitoridae	Cypriniformes	Murri	2009-11-21	Rusa	Tudar	Day	Cast net	1476-1481	NF131	Nil	Nil
Acanthocobitis botia	Acanthocobitis botia	Balitoridae	Cypriniformes	Murri	2009-11-21	Rusa	Tudar	Day	Cast net	1476-1481	NF132	Nil	Nil
Acanthocobitis botia	Acanthocobitis botia	Balitoridae	Cypriniformes	Murri	2010-10-02	Rusa	Tudar	Day	Cast net	1476-1481	NF133	Nil	Nil
Acanthocobitis botia	Acanthocobitis botia	Balitoridae	Cypriniformes	Gathadi	2010-10-02	Harda	Anchinal	Night	Cast net	278-283	NF149	Nil	Nil
Acanthocobitis botia	Acanthocobitis botia	Balitoridae	Cypriniformes	Gathadi	2010-02-11	Harda	Anchinal	Night	Cast net	287-293	NF150	Nil	Nil
Acanthocobitis botia	Acanthocobitis botia	Balitoridae	Cypriniformes	Gathadi	2010-10-02	Harda	Anchinal	Night	Cast net	284-286	NF151	DBFN305-12	652[0n]
Acanthocobitis botia	Acanthocobitis botia	Balitoridae	Cypriniformes	Gathadi	2010-10-02	Harda	Anchinal	Night	Cast net	278-283	NF152	Nil	Nil
Acanthocobitis botia	Acanthocobitis botia	Balitoridae	Cypriniformes	Gathadi	2010-10-02	Harda	Anchinal	Night	Cast net	294-296	NF153	Nil	Nil
Acanthocobitis botia	Acanthocobitis botia	Balitoridae	Cypriniformes	Gathadi	2010-10-02	Harda	Anchinal	Night	Cast net	294-296	NF154	Nil	Nil
Acanthocobitis botia	Acanthocobitis botia	Balitoridae	Cypriniformes	Gathadi	2010-10-02	Harda	Anchinal	Night	Cast net	294-296	NF155	Nil	Nil
Acanthocobitis botia	Acanthocobitis botia	Balitoridae	Cypriniformes	Gathadi	2010-10-02	Harda	Anchinal	Night	Cast net	297-300	NF156	Nil	Nil
Acanthocobitis botia	Acanthocobitis botia	Balitoridae	Cypriniformes	Gulu	2010-07-09	Dindori	Narmada	Day	Cast net	841-846	NF425	DBFN129-11	606[1n]
Acanthocobitis botia	Acanthocobitis botia	Balitoridae	Cypriniformes	Gulu	2010-07-09	Dindori	Narmada	Day	Cast net	841-846	NF426	DBFN130-11	555[0n]
Acanthocobitis botia	Acanthocobitis botia	Balitoridae	Cypriniformes	Gulu	2010-07-09	Dindori	Narmada	Day	Cast net	841-846	NF427	Nil	Nil
Acanthocobitis botia	Acanthocobitis botia	Balitoridae	Cypriniformes	Gathadi	2009-10-02	Rajpipla	Narmada	Day	Cast net	1067-1072	NF67	Nil	Nil
Acanthocobitis botia	Acanthocobitis botia	Balitoridae	Cypriniformes	Gulu	2009-11-18	Bargi	Bargi	Day	Cast net	1204-1212	NF89	Nil	Nil
Acanthocobitis botia	Acanthocobitis botia	Balitoridae	Cypriniformes	Gulu	2009-11-18	Bargi	Bargi	Day	Cast net	1204-1212	NF90	Nil	Nil
Acanthocobitis botia	Acanthocobitis botia	Balitoridae	Cypriniformes	Gulu	2009-11-18	Bargi	Bargi	Day	Cast net	1204-1212	NF91	Nil	Nil
Acanthocobitis botia	Acanthocobitis botia	Balitoridae	Cypriniformes	Gulu	2009-11-18	Bargi	Bargi	Day	Cast net	1204-1212	NF92	Nil	Nil
Acanthocobitis botia	Acanthocobitis botia	Balitoridae	Cypriniformes	Gathadi	2010-07-16	Choral	Choral	Night	Gill net	82-84	NF294	Nil	Nil
Acanthocobitis botia	Acanthocobitis botia	Balitoridae	Cypriniformes	Gathadi	2010-07-16	Choral	Choral	Night	Gill net	82-84	NF295	Nil	Nil
Acanthocobitis botia	Acanthocobitis botia	Balitoridae	Cypriniformes	Gulu	2010-07-18	Pati	Goi	Day	Gill net	268-270	NF367	Nil	Nil
Acanthocobitis botia	Acanthocobitis botia	Balitoridae	Cypriniformes	Gulu	2010-07-18	Pati	Goi	Day	Gill net	328-330	NF396	Nil	Nil
Acanthopagrus latus	Acanthopagrus latus	Sparidae	Perciformes	Not available	2010-10-20	Bharuch	Estuary	Night	Gill net	Not available	NFGJ3	DBFN378-12	560[0n]
Amblypharyngodon mola	Amblypharyngodon mola	Cyprinidae	Cypriniformes	Not available	2012-06-27	Bharuch	Estuary	Night	Cast net	12255098-00	NF770	DBFN339-12	652[0n]
Amblypharyngodon mola	Amblypharyngodon mola	Cyprinidae	Cypriniformes	Not available	2012-06-27	Bharuch	Estuary	Night	Cast net	12255098-00	NF771	DBFN340-12	652[0n]
Anabas testudineus	Anabas testudineus	Anabantidae	Perciformes	Dodhra	2010-09-09	Mandla	Banjar	Day	Cast net	951-955	NF461	DBFN146-11	652[0n]
Anabas testudineus	Anabas testudineus	Anabantidae	Perciformes	Dodhra	2010-09-09	Mandla	Banjar	Day	Cast net	951-955	NF462	DBFN147-11	652[0n]
Arius gagora	Arius arius	Ariidae	Siluriformes	Shingari	2009-09-30	Bharuch	Estuary	Night	Drag net	913-914	NF43	DBFN278-12	451[0n]
Arius gagora	Arius arius	Ariidae	Siluriformes	Shingari	2009-09-30	Bharuch	Estuary	Night	Drag net	918-923	NF45	Nil	Nil
Arius gagora	Arius arius	Ariidae	Siluriformes	Not available	2010-10-20	Bharuch	Estuary	Day	Drag net	1249-1251	NF551	DBFN285-12	648[0n]
Arius gagora	Arius arius	Ariidae	Siluriformes	Not available	2010-10-20	Bharuch	Estuary	Day	Drag net	1249-1251	NF552	DBFN286-12	652[0n]
Arius gagora	Arius arius	Ariidae	Siluriformes	Not available	2010-10-20	Bharuch	Estuary	Day	Drag net	1252-1254	NF553	Nil	Nil
Arius gagora	Arius arius	Ariidae	Siluriformes	Bagwa	2010-10-20	Bharuch	Estuary	Night	Drag net	1327-1329	NF588	Nil	Nil
Arius gagora	Arius arius	Ariidae	Siluriformes	Not available	2012-06-27	Bharuch	Estuary	Night	Drag net	12255108-110	NF776	DBFN345-12	648[0n]
Arius gagora	Arius arius	Ariidae	Siluriformes	Not available	2012-06-27	Bharuch	Estuary	Night	Gill net	Not available	NF774	Nil	Nil
Awaous ocellaris	Awaous ocellaris	Gobiidae	Perciformes	Not available	2012-06-28	Rajpipla	Narmada	Day	Gill net	12255120-122	NF784	DBFN352-12	652[0n]
Awaous ocellaris	Awaous ocellaris	Gobiidae	Perciformes	Not available	2012-06-28	Rajpipla	Narmada	Day	Gill net	12255120-122	NF785	DBFN353-12	612[0n]
Baralius bendelisis	Baralius bendelisis	Cyprinidae	Cypriniformes	Johra	2009-11-21	Rusa	Tudar	Day	Cast net	1456-1459	NF122	Nil	Nil
Baralius bendelisis	Baralius bendelisis	Cyprinidae	Cypriniformes	Johra	2011-02-24	Tawa	Tendwa	Night	Gill net	1695-1696	NF633	DBFN192-11	650[0n]
Baralius bendelisis	Baralius bendelisis	Cyprinidae	Cypriniformes	Johra	2011-02-24	Tawa	Tendwa	Night	Gill net	1695-1696	NF634	DBFN193-11	652[0n]
Baralius bendelisis	Baralius bendelisis	Cyprinidae	Cypriniformes	Johra	2011-02-25	Hoshangabad	Narmada	Night	Gill net	1800-1802	NF688	DBFN238-11	652[0n]
Baralius bendelisis	Baralius bendelisis	Cyprinidae	Cypriniformes	Johra	2011-02-25	Hoshangabad	Narmada	Night	Gill net	1800-1802	NF689	DBFN239-11	599[0n]
Barilius bendelisis	Barilius bendelisis	Cyprinidae	Cypriniformes	Zudwa	2009-10-02	Rajpipla	Narmada	Day	Cast net	1107-1110	NF75	Nil	Nil
Barilius bendelisis	Barilius bendelisis	Cyprinidae	Cypriniformes	Zudwa	2012-06-28	Rajpipla	Narmada	Day	Cast net	12255118-119	NF781	DBFN349-12	652[0n]
Barilius bendelisis	Barilius bendelisis	Cyprinidae	Cypriniformes	Zudwa	2012-06-28	Rajpipla	Narmada	Day	Cast net	12255118-119	NF782	DBFN350-12	652[0n]
Barilius bendelisis	Barilius bendelisis	Cyprinidae	Cypriniformes	Zudwa	2012-06-28	Rajpipla	Narmada	Day	Cast net	12255118-119	NF783	DBFN351-12	652[0n]
Barilius bendelisis	Barilius bendelisis	Cyprinidae	Cypriniformes	Zudwa	2010-07-18	Pati	Goi	Day	Gill net	305-308	NF387	Nil	Nil
Barilius bendelisis	Barilius bendelisis	Cyprinidae	Cypriniformes	Zudwa	2010-07-18	Pati	Goi	Day	Gill net	305-308	NF388	Nil	Nil
Barilius bendelisis	Barilius bendelisis	Cyprinidae	Cypriniformes	Zudwa	2010-07-18	Pati	Goi	Day	Gill net	305-308	NF389	Nil	Nil
Barilius bendelisis	Barilius bendelisis	Cyprinidae	Cypriniformes	Zudwa	2010-07-18	Pati	Goi	Day	Gill net	305-308	NF390	Nil	Nil
Barilius bendelisis	Barilius bendelisis	Cyprinidae	Cypriniformes	Godhari	2010-09-09	Mandla	Banjar	Day	Gill net	Not available	NF463	DBFN148-11	568[0n]
Boleophthalmus dussumieri	Boleophthalmus dussumieri			Lepta	2009-10-01	Bharuch (lakkhigo)	Estuary	Day	Drag net	974-980	NF56	Nil	Nil
Boleopthalmus dussumieri	Boleopthalmus dussumieri				2012-06-27	Bharuch	Estuary	Night	Gill net	12255111-113	NF778	DBFN346-12	651[0n]
Boleopthalmus dussumieri	Boleopthalmus dussumieri				2012-06-27	Bharuch	Estuary	Night	Gill net	12255111-113	NF779	DBFN347-12	651[0n]
Catla catla	Catla catla	Cyprinidae	Cypriniformes	Catla	2009-11-19	Dindori	Narmada	Day	Gill net	1302-1309	NF113	Nil	Nil
Catla catla	Catla catla	Cyprinidae	Cypriniformes	Catla	2009-09-08	Indira Sagar	Narmada	Night	Gill net	844-846	NF24	Nil	Nil
Catla catla	Catla catla	Cyprinidae	Cypriniformes	Catla	2009-09-08	Indira Sagar	Narmada	Night	Gill net	844-846	NF25	Nil	Nil
Catla catla	Catla catla	Cyprinidae	Cypriniformes	Catla	2011-02-24	Tawa	Tendwa	Night	Gill net	1736-1739	NF661	DBFN215-11	652[0n]
Catla catla	Catla catla	Cyprinidae	Cypriniformes	Catla	2011-02-25	Hoshangabad	Narmada	Night	Gill net	1811-1812	NF696	DBFN245-11	652[0n]
Catla catla	Catla catla	Cyprinidae	Cypriniformes	Catla	2011-02-25	Hoshangabad	Narmada	Night	Gill net	1811-1812	NF697	Nil	Nil
Catla catla	Catla catla	Cyprinidae	Cypriniformes	Catla	2009-10-02	Kevadia (Sardar)	Narmada	Day	Gill net	1049-1051	NFX 21	Nil	Nil
Catla catla	Catla catla	Cyprinidae	Cypriniformes	Catla	2009-10-02	Kevadia (Sardar)	Narmada	Day	Gill net	1049-1051	NFX 22	Nil	Nil
Catla catla	Catla catla	Cyprinidae	Cypriniformes	Catla	2009-10-02	Kevadia (Sardar)	Narmada	Day	Gill net	1049-1051	NFX 23	Nil	Nil
Catla catla	Catla catla	Cyprinidae	Cypriniformes	Catla	2010-09-06	Bargi	Bargi	Day	Gill net	Not available	NFX 25	Nil	Nil
Catla catla	Catla catla	Cyprinidae	Cypriniformes	Catla	2010-09-06	Bargi	Bargi	Day	Gill net	Not available	NFX 26	Nil	Nil
Catla catla	Catla catla	Cyprinidae	Cypriniformes	Catla	2009-09-09	Indira Sagar	Narmada	Night	Gill net	Not available	NFX 40	Nil	Nil
Catla catla	Catla catla	Cyprinidae	Cypriniformes	Catla	2010-09-09	Mandla	Banjar	Day	Gill net	Not available	NFX 41	Nil	Nil
Catla catla	Catla catla	Cyprinidae	Cypriniformes	Catla	2010-09-09	Mandla	Banjar	Day	Gill net	Not available	NFX 42	Nil	Nil
Catla catla	Catla catla	Cyprinidae	Cypriniformes	Catla	2011-07-01	Kolar dam	Kolar	Night	Gill net	Not available	NFX 48	Nil	Nil
Catla catla	Catla catla	Cyprinidae	Cypriniformes	Catla	2011-01-08	Kolar dam	Kolar	Night	Gill net	Not available	NFX 49	Nil	Nil
Chanda nama	Chanda nama	Ambassidae	Perciformes	Chanda	2010-09-09	Mandla	Banjar	Day	Cast net	986-989	NF482	Nil	Nil
Chanda nama	Chanda nama	Ambassidae	Perciformes	Chanda	2010-09-09	Mandla	Banjar	Day	Cast net	986-989	NF483	DBFN163-11	652[0n]
Chanda nama	Chanda nama	Ambassidae	Perciformes	Chanda	2009-11-18	Bargi	Bargi	Day	Cast net	1174-1178	NF83	Nil	Nil
Chanda nama	Chanda nama	Ambassidae	Perciformes	Chanda	2010-07-17	Maheshwar	Narmada	Night	Gill net	186-188	NF339	DBFN106-11	652[0n]
Chanda nama	Chanda nama	Ambassidae	Perciformes	Chanda	2011-02-24	Tawa	Tendwa	Night	Gill net	1689-1690	NF513	DBFN184-11	652[0n]
Chanda nama	Chanda nama	Ambassidae	Perciformes	Chanda	2011-02-24	Tawa	Tendwa	Night	Gill net	1689-1690	NF514	DBFN185-11	652[0n]
Chanda nama	Chanda nama	Ambassidae	Perciformes	Chanda	2011-03-01	Kolar dam	Kolar	Night	Gill net	1956-1958	NF743	Nil	Nil
Chanda nama	Chanda nama	Ambassidae	Perciformes	Chanda	2011-03-01	Kolar dam	Kolar	Night	Gill net	1956-1958	NF744	Nil	Nil
Chanda nama	Chanda nama	Ambassidae	Perciformes	Chanda	2011-03-01	Kolar dam	Kolar	Night	Gill net	1956-1958	NF745	Nil	Nil
Channa marulius	Channa marulius	Channidae	Perciformes	Mural (spot)	2010-07-09	Dindori	Narmada	Day	Gill net	818-825	NF420	DBFN124-11	618[0n]
Channa marulius	Channa marulius	Channidae	Perciformes	Mural (spot)	2009-07-09	Morttak (Sanawat)	Narmada	Night	Gill net	822823	NFX 03	Nil	Nil
Channa marulius	Channa marulius	Channidae	Perciformes	Mural (spot)	2009-07-09	Morttak (Sanawat)	Narmada	Night	Gill net	822823	NFX 04	Nil	Nil
Channa marulius	Channa marulius	Channidae	Perciformes	Mural (spot)	2009-09-08	Maheshwar	Narmada	Night	Hook	830831	NF22	DBFN004-11	592[0n]
Channa marulius	Channa marulius	Channidae	Perciformes	Mural (spot)	2011-02-27	Sultanpur	Barna	Night	Hook	1866-1867	NF726	Nil	Nil
Channa marulius	Channa marulius	Channidae	Perciformes	Mural (spot)	2011-01-05	Kolar dam	Kolar	Night	Hook	Not available	NFX 46	Nil	Nil
Channa marulius	Channa marulius	Channidae	Perciformes	Mural (spot)	2011-01-06	Kolar dam	Kolar	Night	Hook	Not available	NFX 47	Nil	Nil
Channa orientalis	Channa orientalis	Channidae	Perciformes	Kaadua (dhok)	2009-11-22	Bhamni	Banjar	Day	Cast net	1512-1520	NF137	IOFBI045-11	652[0n]
Channa orientalis	Channa orientalis	Channidae	Perciformes	Not available	2010-09-09	Mandla	Banjar	Day	Cast net	1020-1025	NF503	DBFN177-11	652[0n]
Channa orientalis	Channa orientalis	Channidae	Perciformes	Not available	2010-09-09	Mandla	Banjar	Day	Cast net	1020-1025	NF504	DBFN178-11	652[0n]
Channa orientalis	Channa orientalis	Channidae	Perciformes	Kaadua (dhok)	2010-07-16	Choral	Choral	Night	Gill net	122-123	NF314	Nil	Nil
Channa orientalis	Channa orientalis	Channidae	Perciformes	Not available	2010-07-09	Dindori	Narmada	Day	Gill net	835-840	NF424	DBFN128-11	597[0n]
Channa orientalis	Channa orientalis	Channidae	Perciformes	Kaadua (dhok)	2012-05-12	Maheshwar	Narmada	Night	Gill net	Not available	NF756	DBFN370-12	640[0n]
Channa orientalis	Channa orientalis	Channidae	Perciformes	Kaadua (dhok)	2012-06-27	Bharuch	Estuary	Night	Gill net	12255087-88	NF765	DBFN334-12	652[0n]
Channa orientalis	Channa orientalis	Channidae	Perciformes	Kaadua (dhok)	2010-07-17	Maheshwar	Narmada	Night	Hook	200-204	NF347	Nil	Nil
Channa orientalis	Channa orientalis	Channidae	Perciformes	Kaadua (dhok)	2010-09-09	Mandla	Banjar	Day	Hook	1026-1029	NF505	Nil	Nil
Channa orientalis	Channa orientalis	Channidae	Perciformes	Kaadua (dhok)	2010-09-09	Mandla	Banjar	Day	Hook	1026-1029	NF506	Nil	Nil
Channa punctata	Channa punctata	Channidae	Perciformes	Kaadua (dhok)	2009-11-22	Bhamni	Banjar	Day	Cast net	1497-1502	NF135	Nil	Nil
Channa punctata	Channa punctata	Channidae	Perciformes	Kaadua (dhok)	2009-10-02	Rajpipla	Narmada	Day	Cast net	1052-1054	NF63	Nil	Nil
Channa punctata	Channa punctata	Channidae	Perciformes	Dhook Kharbali	2011-02-24	Tawa	Tendwa	Night	Gill net	1729-1730	NF658	DBFN212-11	555[0n]
Channa punctata	Channa punctata	Channidae	Perciformes	Dhook Kharbali	2010-02-15	Sultanpur	Barna	Night	Hook	Not available	NF246	Nil	Nil
Channa punctata	Channa punctata	Channidae	Perciformes	Kaadua (dhok)	2010-09-09	Mandla	Banjar	Day	Hook	1030-1032	NF507	Nil	Nil
Channa punctata	Channa punctata	Channidae	Perciformes	Kaadua (dhok)	2010-09-09	Mandla	Banjar	Day	Hook	1030-1032	NF508	Nil	Nil
Channa punctata	Channa punctata	Channidae	Perciformes	Dhook Kharbali	2010-10-20	Bharuch	Estuary	Night	Drag net	1338-1341	NF592	Nil	Nil
Channa punctata	Channa punctata	Channidae	Perciformes	Dhook Kharbali	2010-10-20	Bharuch	Estuary	Night	Drag net	1338-1341	NF594	Nil	Nil
Channa punctata	Channa punctata	Channidae	Perciformes	Dhook Kharbali	2009-07-09	Morttak (Sanawat)	Narmada	Night	Hook	774	NF13	Nil	Nil
Channa punctata	Channa punctata	Channidae	Perciformes	Dhook Kharbali	2010-10-02	Harda	Anchinal	Night	Hook	374-379	NF186	Nil	Nil
Channa punctata	Channa punctata	Channidae	Perciformes	Kaadua (dhok)	2009-09-08	Maheshwar	Narmada	Night	Hook	832-834	NF23	DBFN005-11	471[0n]
Cirrhinus mrigala	Cirrhinus mrigala	Cyprinidae	Cypriniformes	Allai	2010-02-11	Tawa	Tendwa	Night	Gill net	410-415	NF197	DBFN044-11	605[0n]
Cirrhinus mrigala	Cirrhinus mrigala	Cyprinidae	Cypriniformes	Barail	2009-09-08	Maheshwar	Narmada	Night	Gill net	847-849	NF36	DBFN010-11	619[0n]
Cirrhinus mrigala	Cirrhinus mrigala	Cyprinidae	Cypriniformes	Allai	2010-07-18	Pati	Goi	Day	Gill net	298-300	NF381	Nil	Nil
Cirrhinus mrigala	Cirrhinus mrigala	Cyprinidae	Cypriniformes	Nalan	2010-07-09	Dindori	Narmada	Day	Gill net	881-884	NF447	DBFN141-11	652[0n]
Cirrhinus mrigala	Cirrhinus mrigala	Cyprinidae	Cypriniformes	Mrigal	2011-02-24	Tawa	Tendwa	Night	Gill net	1714-1715	NF650	DBFN205-11	652[0n]
Cirrhinus mrigala	Cirrhinus mrigala	Cyprinidae	Cypriniformes	Mrigal	2011-02-24	Tawa	Tendwa	Night	Gill net	1720-1722	NF653	DBFN208-11	652[0n]
Cirrhinus mrigala	Cirrhinus mrigala	Cyprinidae	Cypriniformes	Mrigal	2011-02-25	Hoshangabad	Narmada	Night	Gill net	1803-1804	NF690	DBFN240-11	652[0n]
Cirrhinus mrigala	Cirrhinus mrigala	Cyprinidae	Cypriniformes	Mrigal	2011-02-25	Hoshangabad	Narmada	Night	Gill net	1803-1804	NF691	DBFN241-11	652[0n]
Cirrhinus mrigala	Cirrhinus mrigala	Cyprinidae	Cypriniformes	Not available	2011-02-25	Hoshangabad	Narmada	Night	Gill net	1813-1815	NF698	Nil	Nil
Cirrhinus mrigala	Cirrhinus mrigala	Cyprinidae	Cypriniformes	Kharut	2011-03-01	Kolar dam	Kolar	Night	Gill net	1933-1934	NF733	Nil	Nil
Cirrhinus mrigala	Cirrhinus mrigala	Cyprinidae	Cypriniformes	Mrigal	2010-09-06	Bargi	Bargi	Day	Gill net	794-795	NFX 29	Nil	Nil
Cirrhinus mrigala	Cirrhinus mrigala	Cyprinidae	Cypriniformes	Mrigal	2010-10-22	Kevadia (Sardar)	Narmada	Night	Gill net	1398-1399	NFX 44	Nil	Nil
Cirrhinus mrigala	Cirrhinus mrigala	Cyprinidae	Cypriniformes	Kharut	2010-10-22	Kevadia (Sardar)	Narmada	Night	Gill net	1402-1406	NFX 45	Nil	Nil
Cirrhinus reba	Cirrhinus reba	Cyprinidae	Cypriniformes	Barail	2009-10-02	Rajpipla	Narmada	Day	Cast net	1101-1106	NF74	Nil	Nil
Cirrhinus reba	Cirrhinus reba	Cyprinidae	Cypriniformes	Baatan	2009-11-18	Bargi	Bargi	Day	Cast net	1147-1151	NF79	Nil	Nil
Cirrhinus reba	Cirrhinus reba	Cyprinidae	Cypriniformes	Barail	2009-11-19	Dindori	Narmada	Day	Gill net	1263-1269	NF104	DBFN018-11	649[0n]
Cirrhinus reba	Cirrhinus reba	Cyprinidae	Cypriniformes	Barail	2009-11-19	Dindori	Narmada	Day	Gill net	1263-1269	NF108	DBFN021-11	615[0n]
Cirrhinus reba	Cirrhinus reba	Cyprinidae	Cypriniformes	Barail	2009-07-09	Morttak (Sanawat)	Narmada	Night	Gill net	769-771	NF11	Nil	Nil
Cirrhinus reba	Cirrhinus reba	Cyprinidae	Cypriniformes	raiya	2009-11-19	Dindori	Narmada	Day	Gill net	Not available	NF119	DBFN031-11	570[0n]
Cirrhinus reba	Cirrhinus reba	Cyprinidae	Cypriniformes	Barail	2010-02-15	Sultanpur	Barna	Night	Gill net	521-525	NF241	Nil	Nil
Cirrhinus reba	Cirrhinus reba	Cyprinidae	Cypriniformes	Barail	2010-02-15	Sultanpur	Barna	Night	Gill net	521-525	NF242	DBFN071-11	643[0n]
Cirrhinus reba	Cirrhinus reba	Cyprinidae	Cypriniformes	Barail	2010-03-20	Hoshangabad	Narmada	Night	Gill net	1190-1194	NF250	DBFN077-11	624[0n]
Cirrhinus reba	Cirrhinus reba	Cyprinidae	Cypriniformes	Dhebra	2010-03-20	Hoshangabad	Narmada	Night	Gill net	1202-1203	NF254	DBFN080-11	649[0n]
Cirrhinus reba	Cirrhinus reba	Cyprinidae	Cypriniformes	Barail	2010-07-14	Morttak (Badwani)	Narmada	Night	Gill net	36-38	NF277	Nil	Nil
Cirrhinus reba	Cirrhinus reba	Cyprinidae	Cypriniformes	Barail	2010-07-17	Maheshwar	Narmada	Night	Gill net	198-199	NF345	DBFN111-11	508[0n]
Cirrhinus reba	Cirrhinus reba	Cyprinidae	Cypriniformes	Barail	2010-07-17	Maheshwar	Narmada	Night	Gill net	198-199	NF346	Nil	Nil
Cirrhinus reba	Cirrhinus reba	Cyprinidae	Cypriniformes	Not available	2010-07-17	Maheshwar	Narmada	Night	Gill net	211-215	NF352	DBFN115-11	408[0n]
Cirrhinus reba	Cirrhinus reba	Cyprinidae	Cypriniformes	Barail	2010-07-17	Maheshwar	Narmada	Night	Gill net	224-226	NF357	Nil	Nil
Cirrhinus reba	Cirrhinus reba	Cyprinidae	Cypriniformes	Barail	2010-07-18	Pati	Goi	Day	Gill net	282-284	NF374	Nil	Nil
Cirrhinus reba	Cirrhinus reba	Cyprinidae	Cypriniformes	Barail	2010-07-18	Pati	Goi	Day	Gill net	301-302	NF382	Nil	Nil
Cirrhinus reba	Cirrhinus reba	Cyprinidae	Cypriniformes	Barail	2010-07-18	Pati	Goi	Day	Gill net	301-302	NF384	Nil	Nil
Cirrhinus reba	Cirrhinus reba	Cyprinidae	Cypriniformes	Barail	2010-07-18	Pati	Goi	Day	Gill net	301-302	NF385	Nil	Nil
Cirrhinus reba	Cirrhinus reba	Cyprinidae	Cypriniformes	Barail	2010-07-18	Pati	Goi	Day	Gill net	303-304	NF386	Nil	Nil
Cirrhinus reba	Cirrhinus reba	Cyprinidae	Cypriniformes	Baatan	2010-09-06	Bargi	Bargi	Night	Gill net	779-780	NF415	Nil	Nil
Cirrhinus reba	Cirrhinus reba	Cyprinidae	Cypriniformes	Barail	2010-09-09	Mandla	Banjar	Day	Gill net	977-979	NF475	DBFN156-11	649[0n]
Cirrhinus reba	Cirrhinus reba	Cyprinidae	Cypriniformes	Barail	2010-09-09	Mandla	Banjar	Day	Gill net	977-979	NF476	DBFN157-11	649[0n]
Cirrhinus reba	Cirrhinus reba	Cyprinidae	Cypriniformes	Not available	2011-02-24	Tawa	Tendwa	Night	Gill net	1697-1698	NF635	DBFN194-11	649[0n]
Cirrhinus reba	Cirrhinus reba	Cyprinidae	Cypriniformes	Not available	2011-02-24	Tawa	Tendwa	Night	Gill net	1723-1724	NF654	DBFN209-11	649[0n]
Cirrhinus reba	Cirrhinus reba	Cyprinidae	Cypriniformes	Barail	2011-02-25	Hoshangabad	Narmada	Night	Gill net	1827-1828	NF702	DBFN251-11	594[0n]
Cirrhinus reba	Cirrhinus reba	Cyprinidae	Cypriniformes	Barail	2011-03-01	Kolar dam	Kolar	Night	Gill net	1939-1941	NF736	Nil	Nil
Clarias batrachus	Clarias batrachus	Clariidae	Siluriformes	Mangur	2012-05-15	Hoshangabad (Powerkheda)	Narmada	Night	Drag net	MPM10	MPM10	DBFN387-12	652[0n]
Clarias batrachus	Clarias batrachus	Clariidae	Siluriformes	Mangur	2012-05-15	Hoshangabad (Powerkheda)	Narmada	Night	Drag net	MPM5	MPM5	DBFN388-12	652[0n]
Clarias batrachus	Clarias batrachus	Clariidae	Siluriformes	Mangur	2012-05-15	Hoshangabad (Powerkheda)	Narmada	Night	Drag net	MPM6	MPM6	DBFN389-12	652[0n]
Clarias batrachus	Clarias batrachus	Clariidae	Siluriformes	Mangur	2012-05-15	Hoshangabad (Powerkheda)	Narmada	Night	Drag net	MPM7	MPM7	Nil	Nil
Clarias batrachus	Clarias batrachus	Clariidae	Siluriformes	Mangur	2012-05-15	Hoshangabad (Powerkheda)	Narmada	Night	Drag net	MPM8	MPM8	DBFN390-12	652[0n]
Clupisoma prateri	Clupisoma garua	Schilbeidae	Siluriformes	Tarwania	2010-09-06	Bargi	Bargi	Night	Drag net	762-764	NF408	Nil	Nil
Clupisoma prateri	Clupisoma garua	Schilbeidae	Siluriformes	Tarwania	2010-09-06	Bargi	Bargi	Night	Drag net	762-764	NF409	Nil	Nil
Clupisoma prateri	Clupisoma garua	Schilbeidae	Siluriformes	Tarwania	2010-07-14	Morttak (Badwani)	Narmada	Night	Gill net	silver	NF274	Nil	Nil
Clupisoma prateri	Clupisoma garua	Schilbeidae	Siluriformes	Tarwania	2009-07-09	Indira Sagar	Narmada	Night	Gill net	754-755	NF3	Nil	Nil
Clupisoma prateri	Clupisoma garua	Schilbeidae	Siluriformes	Tarwania	2010-07-17	Maheshwar	Narmada	Night	Gill net	166-169	NF328	DBFN095-11	546[0n]
Clupisoma prateri	Clupisoma garua	Schilbeidae	Siluriformes	Tarwania	2010-07-17	Maheshwar	Narmada	Night	Gill net	166-169	NF329	DBFN096-11	652[0n]
Clupisoma prateri	Clupisoma garua	Schilbeidae	Siluriformes	Tarwania	2010-09-09	Mandla	Banjar	Day	Gill net	1003-1005	NF493	DBFN169-11	652[0n]
Clupisoma prateri	Clupisoma garua	Schilbeidae	Siluriformes	Tarwania	2010-09-09	Mandla	Banjar	Day	Gill net	1003-1005	NF494	DBFN170-11	652[0n]
Clupisoma prateri	Clupisoma garua	Schilbeidae	Siluriformes	Tarwania	2010-10-21	Rajpipla	Narmada	Night	Gill net	1370-1371	NF608	Nil	Nil
Clupisoma prateri	Clupisoma garua	Schilbeidae	Siluriformes	Tarwania	2010-10-21	Rajpipla	Narmada	Night	Gill net	1370-1371	NF609	Nil	Nil
Clupisoma prateri	Clupisoma garua	Schilbeidae	Siluriformes	Tarwania	2009-10-02	Kevadia (Sardar)	Narmada	Day	Gill net	1045-1048	NF62	Nil	Nil
Clupisoma prateri	Clupisoma garua	Schilbeidae	Siluriformes	Tarwania	2010-10-22	Kevadia (Sardar)	Narmada	Night	Gill net	1426-1427	NF628	Nil	Nil
Clupisoma prateri	Clupisoma garua	Schilbeidae	Siluriformes	Tarwania	2011-02-25	Hoshangabad	Narmada	Night	Gill net	1776-1777	NF668	DBFN220-11	596[0n]
Clupisoma prateri	Clupisoma garua	Schilbeidae	Siluriformes	Tarwania	2011-02-25	Hoshangabad	Narmada	Night	Gill net	1776-1777	NF669	DBFN221-11	652[0n]
Clupisoma prateri	Clupisoma garua	Schilbeidae	Siluriformes	Tarwania	2011-03-01	Hoshangabad	Narmada	Day	Gill net	Not available	NF749	DBFN368-12	652[0n]
Crossocheilus latius	Crossocheilus latius	Cyprinidae	Cypriniformes	Not available	2010-07-18	Pati	Goi	Day	Gill net	331-333	NF397	DBFN380-12	615[0n]
Cynoglossus cynoglossus	Cynoglossus cynoglossus	Cynoglossidae	Pleuronectiformes	Chipta	2009-09-30	Bharuch	Estuary	Night	Drag net	909-912	NF42	Nil	Nil
Cynoglossus cynoglossus	Cynoglossus cynoglossus	Cynoglossidae	Pleuronectiformes	Chipta	2010-10-20	Bharuch	Estuary	Day	Drag net	1255-1257	NF554	DBFN287-12	555[0n]
Cynoglossus cynoglossus	Cynoglossus cynoglossus	Cynoglossidae	Pleuronectiformes	Chipta	2010-10-20	Bharuch	Estuary	Day	Drag net	1255-1257	NF555	DBFN288-12	600[0n]
Cynoglossus cynoglossus	Cynoglossus cynoglossus	Cynoglossidae	Pleuronectiformes	Chipta	2012-06-27	Bharuch	Estuary	Night	Drag net	12255089-92	NF767	Nil	Nil
Cynoglossus cynoglossus	Cynoglossus cynoglossus	Cynoglossidae	Pleuronectiformes	Chipta	2012-06-27	Bharuch	Estuary	Night	Drag net	12255093-95	NF768	DBFN337-12	602[1n]
Cyprinus carpio	Cyprinus carpio	Cyprinidae	Cypriniformes	Cyprinus	2009-09-08	Indira Sagar	Narmada	Night	Gill net	835-837	NF30	Nil	Nil
Cyprinus carpio	Cyprinus carpio	Cyprinidae	Cypriniformes	Cyprinus	2009-09-08	Indira Sagar	Narmada	Night	Gill net	835-837	NF31	Nil	Nil
Cyprinus carpio	Cyprinus carpio	Cyprinidae	Cypriniformes	Cyprinus	2010-07-09	Dindori	Narmada	Day	Gill net	885-887	NF448	DBFN142-11	561[0n]
Cyprinus carpio	Cyprinus carpio	Cyprinidae	Cypriniformes	Cyprinus	2011-02-25	Hoshangabad	Narmada	Night	Gill net	1809-1810	NF695	DBFN244-11	652[0n]
Cyprinus carpio	Cyprinus carpio	Cyprinidae	Cypriniformes	Cyprinus	2010-09-09	Mandla	Banjar	Day	Gill net	Not available	NFX 37	Nil	Nil
Cyprinus carpio	Cyprinus carpio	Cyprinidae	Cypriniformes	Cyprinus	2010-09-09	Mandla	Banjar	Day	Gill net	Not available	NFX 38	Nil	Nil
Cyprinus carpio	Cyprinus carpio	Cyprinidae	Cypriniformes	Cyprinus	2010-09-09	Mandla	Banjar	Day	Gill net	Not available	NFX 39	Nil	Nil
Devario malabaricus	Devario malabaricus	Cyprinidae	Cypriniformes	Not available	2010-09-09	Mandla	Banjar	Day	Cast net	983-985	NF480	Nil	Nil
Devario malabaricus	Devario malabaricus	Cyprinidae	Cypriniformes	Not available	2010-09-09	Mandla	Banjar	Day	Cast net	983-985	NF481	Nil	Nil
Devario malabaricus	Devario malabaricus	Cyprinidae	Cypriniformes	Jinjra	2009-11-18	Bargi	Bargi	Day	Cast net	1159-1164	NF81	Nil	Nil
Devario malabaricus	Devario malabaricus	Cyprinidae	Cypriniformes	Jinjra	2010-10-02	Harda	Anchinal	Night	Gill net	356-360	NF178	IOFBI134-11	652[0n]
Devario malabaricus	Devario malabaricus	Cyprinidae	Cypriniformes	Jinjra	2010-10-02	Harda	Anchinal	Night	Gill net	356-360	NF179	Nil	Nil
Devario malabaricus	Devario malabaricus	Cyprinidae	Cypriniformes	Jinjra	2010-10-02	Harda	Anchinal	Night	Gill net	356-360	NF180	Nil	Nil
Devario malabaricus	Devario malabaricus	Cyprinidae	Cypriniformes	Not available	2010-07-16	Choral	Choral	Night	Gill net	91-93	NF299	Nil	Nil
Devario malabaricus	Devario malabaricus	Cyprinidae	Cypriniformes	Not available	2010-07-16	Choral	Choral	Night	Gill net	94-96	NF300	Nil	Nil
Devario malabaricus	Devario malabaricus	Cyprinidae	Cypriniformes	Pallai	2010-07-16	Choral	Choral	Night	Gill net	94-96	NF307	DBFN382-12	645[0n]
Devario malabaricus	Devario malabaricus	Cyprinidae	Cypriniformes	Jinjra	2010-07-18	Pati	Goi	Day	Gill net	324-327	NF395	Nil	Nil
Devario malabaricus	Devario malabaricus	Cyprinidae	Cypriniformes	Sairi	2011-02-24	Tawa	Tendwa	Night	Gill net	Not available	NF641	DBFN199-11	652[0n]
Devario malabaricus	Devario malabaricus	Cyprinidae	Cypriniformes	Padhan	2011-02-25	Hoshangabad	Narmada	Night	Gill net	1784-1785	NF675	DBFN227-11	652[0n]
Eleutheronema tetradactylum	Eleutheronema tetradactylum	Polynemidae	Perciformes	59	2009-10-01	Bharuch (lakkhigo)	Estuary	Day	Drag net	989-992	NF59	Nil	Nil
Eleutheronema tetradactylum	Eleutheronema tetradactylum	Polynemidae	Perciformes	Chewal	2009-09-30	Bharuch	Estuary	Night	Gill net	907-908	NF41	Nil	Nil
Eleutheronema tetradactylum	Eleutheronema tetradactylum	Polynemidae	Perciformes	Boi	2009-09-30	Bharuch	Estuary	Night	Gill net	928-930	NF47	Nil	Nil
Eleutheronema tetradactylum	Eleutheronema tetradactylum	Polynemidae	Perciformes	Chewal	2010-10-20	Bharuch	Estuary	Day	Gill net	1263-1266	NF557	DBFN290-12	633[0n]
Eleutheronema tetradactylum	Eleutheronema tetradactylum	Polynemidae	Perciformes	Chewal	2010-10-20	Bharuch	Estuary	Day	Gill net	1267-1270	NF558	DBFN291-12	639[0n]
Eleutheronema tetradactylum	Eleutheronema tetradactylum	Polynemidae	Perciformes	Chewal	2010-10-20	Bharuch	Estuary	Night	Gill net	1301-1303	NF576	DBFN300-12	633[0n]
Eleutheronema tetradactylum	Eleutheronema tetradactylum	Polynemidae	Perciformes	Chewal	2010-10-20	Bharuch	Estuary	Night	Gill net	1301-1303	NF577	Nil	Nil
Engraulis dussumieri	Thryssa malabarica	Engraulidae	Clupeiformes	Boi	2012-06-27	Bharuch	Estuary	Night	Cast net	12255085-86	NF763	DBFN332-12	652[0n]
Engraulis dussumieri	Thryssa malabarica	Engraulidae	Clupeiformes	Boi	2009-10-01	Bharuch (lakkhigo)	Estuary	Day	Drag net	958-961	NF52	DBFN327-12	605[0n]
Engraulis dussumieri	Thryssa malabarica	Engraulidae	Clupeiformes	Boi	2009-10-01	Bharuch (lakkhigo)	Estuary	Day	Drag net	970-973	NF55	Nil	Nil
Engraulis dussumieri	Thryssa malabarica	Engraulidae	Clupeiformes	Boi	2010-10-20	Bharuch	Estuary	Day	Gill net	1277-1280	NF563	Nil	Nil
Engraulis dussumieri	Thryssa malabarica	Engraulidae	Clupeiformes	Boi	2010-10-20	Bharuch	Estuary	Day	Gill net	1277-1280	NF564	DBFN294-12	652[0n]
Engraulis dussumieri	Thryssa malabarica	Engraulidae	Clupeiformes	Boi	2010-10-20	Bharuch	Estuary	Night	Gill net	1308-1310	NF579	Nil	Nil
Engraulis dussumieri	Thryssa malabarica	Engraulidae	Clupeiformes	Boi	2010-10-20	Bharuch	Estuary	Night	Gill net	1311-1313	NF580	Nil	Nil
Engraulis dussumieri	Thryssa malabarica	Engraulidae	Clupeiformes	Boi	2010-10-20	Bharuch	Estuary	Night	Gill net	1330-1334	NF589	Nil	Nil
Engraulis dussumieri	Thryssa malabarica	Engraulidae	Clupeiformes	Boi	2010-10-20	Bharuch	Estuary	Night	Gill net	1330-1334	NF590	Nil	Nil
Esomus danricus	Esomus danricus	Cyprinidae	Cypriniformes	Anjola	2010-09-09	Mandla	Banjar	Day	Cast net	Not available	NF499	DBFN174-11	599[0n]
Eutropiichthys murius	Eutropiichthys murius	Schilbeidae	Siluriformes	Bulu	2009-11-19	Dindori	Narmada	Day	Gill net	1249-1253	NF100.1	DBFN015-11	565[0n]
Eutropiichthys murius	Eutropiichthys murius	Schilbeidae	Siluriformes	Bulu	2009-11-19	Dindori	Narmada	Day	Gill net	1284-1290	NF110	DBFN023-11	624[0n]
Eutropiichthys murius	Eutropiichthys murius	Schilbeidae	Siluriformes	Bulu	2009-11-19	Dindori	Narmada	Day	Gill net	1291-1295	NF111	Nil	Nil
Gagata cenia	Gagata cenia	Sisoridae	Siluriformes	Shingi	2009-09-08	Maheshwar	Narmada	Night	Gill net	782783	NF37	DBFN011-11	615[0n]
Garra mullaya	Garra mullaya	Cyprinidae	Cypriniformes	Mallaya chota	2010-10-02	Harda	Anchinal	Night	Cast net	333-336	NF166	Nil	Nil
Garra mullaya	Garra mullaya	Cyprinidae	Cypriniformes	Mallaya chota	2010-10-02	Harda	Anchinal	Night	Cast net	333-336	NF167	Nil	Nil
Garra mullaya	Garra mullaya	Cyprinidae	Cypriniformes	Mallaya chota	2010-10-02	Harda	Anchinal	Night	Cast net	333-336	NF168	Nil	Nil
Garra mullaya	Garra mullaya	Cyprinidae	Cypriniformes	Mallaya chota	2010-07-09	Dindori	Narmada	Day	Cast net	861-866	NF436	DBFN134-11	652[0n]
Garra mullaya	Garra mullaya	Cyprinidae	Cypriniformes	Mallaya chota	2010-07-09	Dindori	Narmada	Day	Cast net	861-866	NF437	DBFN135-11	597[0n]
Garra mullaya	Garra mullaya	Cyprinidae	Cypriniformes	Mallaya	2009-07-09	Morttak (Sanawat)	Narmada	Night	Gill net	776-778	NF15	Nil	Nil
Garra mullaya	Garra mullaya	Cyprinidae	Cypriniformes	Mallaya chota	2010-02-11	Chakaldi	Kolar	Night	Gill net	464-466	NF212	Nil	Nil
Garra mullaya	Garra mullaya	Cyprinidae	Cypriniformes	Mallaya chota	2010-02-11	Chakaldi	Kolar	Night	Gill net	464-466	NF213	Nil	Nil
Garra mullaya	Garra mullaya	Cyprinidae	Cypriniformes	Mallaya chota	2010-02-11	Chakaldi	Kolar	Night	Gill net	464-466	NF214	Nil	Nil
Garra mullaya	Garra mullaya	Cyprinidae	Cypriniformes	Mallaya chota	2010-02-11	Chakaldi	Kolar	Night	Gill net	464-466	NF215	Nil	Nil
Garra mullaya	Garra mullaya	Cyprinidae	Cypriniformes	Mallaya chota	2010-07-14	Morttak (Badwani)	Narmada	Night	Gill net	33-35	NF276	Nil	Nil
Garra mullaya	Garra mullaya	Cyprinidae	Cypriniformes	Mallaya chota	2010-07-16	Choral	Choral	Night	Gill net	133-135	NF319	Nil	Nil
Garra mullaya	Garra mullaya	Cyprinidae	Cypriniformes	Mallaya chota	2010-07-16	Choral	Choral	Night	Gill net	133-135	NF320	Nil	Nil
Garra mullaya	Garra mullaya	Cyprinidae	Cypriniformes	Mallaya chota	2011-02-27	Sultanpur	Barna	Night	Gill net	1855-1859	NF721	DBFN266-11	652[0n]
Glossogobius giuris	Glossogobius giuris	Gobiidae	Perciformes	Phonda	2010-10-20	Bharuch	Estuary	Night	Cast net	1317-1322	NF584	Nil	Nil
Glossogobius giuris	Glossogobius giuris	Gobiidae	Perciformes	Phonda	2010-10-20	Bharuch	Estuary	Night	Cast net	1317-1322	NF585	Nil	Nil
Glossogobius giuris	Glossogobius giuris	Gobiidae	Perciformes	Phonda	2010-10-20	Bharuch	Estuary	Night	Cast net	1317-1322	NF586	Nil	Nil
Glossogobius giuris	Glossogobius giuris	Gobiidae	Perciformes	Phonda	2009-11-18	Bargi	Bargi	Day	Cast net	1165-1173	NF82	Nil	Nil
Glossogobius giuris	Glossogobius giuris	Gobiidae	Perciformes	Phonda	2009-11-18	Bargi	Bargi	Day	Cast net	1213-1224	NF93	Nil	Nil
Glossogobius giuris	Glossogobius giuris	Gobiidae	Perciformes	Phonda	2009-11-18	Bargi	Bargi	Day	Cast net	1213-1224	NF94	Nil	Nil
Glossogobius giuris	Glossogobius giuris	Gobiidae	Perciformes	Phonda	2009-11-18	Bargi	Bargi	Day	Cast net	1213-1224	NF95	Nil	Nil
Glossogobius giuris	Glossogobius giuris	Gobiidae	Perciformes	Phonda	2010-10-02	Harda	Anchinal	Night	Gill net	369-373	NF185	Nil	Nil
Glossogobius giuris	Glossogobius giuris	Gobiidae	Perciformes	Phonda	2010-10-02	Harda	Anchinal	Night	Gill net	369-373	NF188	Nil	Nil
Glossogobius giuris	Glossogobius giuris	Gobiidae	Perciformes	Phonda	2010-02-15	Sultanpur	Barna	Night	Gill net	505-508	NF234	DBFN063-11	652[0n]
Glossogobius giuris	Glossogobius giuris	Gobiidae	Perciformes	Phonda	2010-07-18	Pati	Goi	Day	Gill net	258-260	NF359	Nil	Nil
Glossogobius giuris	Glossogobius giuris	Gobiidae	Perciformes	Phonda	2010-07-18	Pati	Goi	Day	Gill net	258-260	NF360	Nil	Nil
Glossogobius giuris	Glossogobius giuris	Gobiidae	Perciformes	Phonda	2010-09-09	Mandla	Banjar	Day	Gill net	1046-1049	NF515	DBFN186-11	652[0n]
Glossogobius giuris	Glossogobius giuris	Gobiidae	Perciformes	Phonda	2010-09-09	Mandla	Banjar	Day	Gill net	1046-1049	NF516	Nil	Nil
Glossogobius giuris	Glossogobius giuris	Gobiidae	Perciformes	Phonda	2010-10-21	Rajpipla	Narmada	Night	Gill net	1387-1389	NF617	Nil	Nil
Glossogobius giuris	Glossogobius giuris	Gobiidae	Perciformes	Phonda	2010-10-21	Rajpipla	Narmada	Night	Gill net	1387-1389	NF618	Nil	Nil
Glossogobius giuris	Glossogobius giuris	Gobiidae	Perciformes	Phonda	2011-02-24	Tawa	Tendwa	Night	Gill net	1710-1711	NF646	DBFN202-11	651[1n]
Glossogobius giuris	Glossogobius giuris	Gobiidae	Perciformes	Phonda	2011-02-24	Tawa	Tendwa	Night	Gill net	1710-1711	NF647	DBFN203-11	652[0n]
Glossogobius giuris	Glossogobius giuris	Gobiidae	Perciformes	Phonda	2011-02-24	Tawa	Tendwa	Night	Gill net	1710-1711	NF648	Nil	Nil
Glossogobius giuris	Glossogobius giuris	Gobiidae	Perciformes	Phonda	2011-02-25	Hoshangabad	Narmada	Night	Gill net	1829-1831	NF703	DBFN252-11	608[0n]
Glossogobius giuris	Glossogobius giuris	Gobiidae	Perciformes	Phonda	2011-02-25	Hoshangabad	Narmada	Night	Gill net	1829-1831	NF704	Nil	Nil
Glossogobius giuris	Glossogobius giuris	Gobiidae	Perciformes	Sunbutla	2011-02-27	Sultanpur	Barna	Night	Gill net	1834-1836	NF705	DBFN254-11	615[0n]
Glossogobius giuris	Glossogobius giuris	Gobiidae	Perciformes	Sunbutla	2011-02-27	Sultanpur	Barna	Night	Gill net	1834-1836	NF706	Nil	Nil
Glossogobius ocellatus	Not sequenced	Gobiidae	Perciformes	Gerwa	2009-10-01	Bharuch (lakkhigo)	Estuary	Day	Drag net	993-996	NF60	Nil	Nil
Glyptothorax lonah	Glyptothorax lonah	Sisoridae	Siluriformes	Ghegre	2010-07-17	Maheshwar	Narmada	Night	Gill net	173-174	NF332	DBFN099-11	650[0n]
Glyptothorax lonah	Glyptothorax lonah	Sisoridae	Siluriformes	Ghegre	2010-07-17	Maheshwar	Narmada	Night	Gill net	173-174	NF333	DBFN100-11	544[0n]
Glyptothorax lonah	Glyptothorax lonah	Sisoridae	Siluriformes	Ghegre	2010-07-09	Dindori	Narmada	Day	Gill net	892-906	NF450	DBFN144-11	650[0n]
Glyptothorax lonah	Glyptothorax lonah	Sisoridae	Siluriformes	Ghegre	2010-07-09	Dindori	Narmada	Day	Gill net	892-906	NF451	DBFN145-11	503[0n]
Glyptothorax lonah	Glyptothorax lonah	Sisoridae	Siluriformes	Ghegre	2009-07-09	Morttak (Badwani)	Narmada	Night	Gill net	758-762	NF6	Nil	Nil
Glyptothorax lonah	Glyptothorax lonah	Sisoridae	Siluriformes	Ghegre	2009-07-09	Morttak (Badwani)	Narmada	Night	Gill net	758-762	NF7	Nil	Nil
Glyptothorax lonah	Glyptothorax lonah	Sisoridae	Siluriformes	Ghegre	2009-07-09	Morttak (Badwani)	Narmada	Night	Gill net	758-762	NF8	Nil	Nil
Glyptothorax lonah	Glyptothorax lonah	Sisoridae	Siluriformes	Ghegre	2012-05-12	Mortakka	Narmada	Night	Gill net	Not available	MGH1	DBFN366-12	652[0n]
Glyptothorax lonah	Glyptothorax lonah	Sisoridae	Siluriformes	Ghegre	2012-05-12	Mortakka	Narmada	Night	Gill net	Not available	MGH2	DBFN367-12	652[0n]
Glyptothorax lonah	Glyptothorax lonah	Sisoridae	Siluriformes	Not available	2010-10-22	Kevadia (Sardar)	Narmada	Night	Gill net	Not available	NF622	DBFN381-12	652[0n]
Glyptothorax lonah	Glyptothorax lonah	Sisoridae	Siluriformes	Not available	2010-10-22	Kevadia (Sardar)	Narmada	Night	Gill net	Not available	NF623	Nil	Nil
Harpadon nehereus	Harpadon nehereus	Synodontidae	Aulopiformes	Not available	2010-10-20	Bharuch	Estuary	Day	Gill net	1244-1246	NF548	Nil	Nil
Harpadon nehereus	Harpadon nehereus	Synodontidae	Aulopiformes	Not available	2013-09-12	Bharuch	Narmada	Night	Gill net	NFGJ553	NFGJ553	DBFN384-12	652[0n]
Heteropneustes fossilis	Heteropneustes fossilis	Heteropneustidae	Siluriformes	Shingi	2009-09-08	Maheshwar	Narmada	Night	Gill net	826827	NF20	DBFN002-11	651[0n]
Heteropneustes fossilis	Heteropneustes fossilis	Heteropneustidae	Siluriformes	shingi	2010-07-15	Morttak (Sanawat)	Narmada	Night	Gill net	64-67	NF289	Nil	Nil
Heteropneustes fossilis	Heteropneustes fossilis	Heteropneustidae	Siluriformes	shingi	2010-07-15	Morttak (Sanawat)	Narmada	Night	Gill net	68-69	NF290	Nil	Nil
Heteropneustes fossilis	Heteropneustes fossilis	Heteropneustidae	Siluriformes	shingi	2011-02-24	Tawa	Tendwa	Night	Gill net	1701-1703	NF637	DBFN196-11	652[0n]
Heteropneustes fossilis	Heteropneustes fossilis	Heteropneustidae	Siluriformes	shingi	2011-02-27	Sultanpur	Barna	Night	Gill net	1847-1848	NF713	DBFN260-11	527[0n]
Heteropneustes fossilis	Heteropneustes fossilis	Heteropneustidae	Siluriformes	shingi	2011-02-27	Sultanpur	Barna	Night	Gill net	1847-1848	NF714	DBFN261-11	544[0n]
Heteropneustes fossilis	Heteropneustes fossilis	Heteropneustidae	Siluriformes	shingi	2011-02-27	Sultanpur	Barna	Night	Gill net	1847-1848	NF719	Nil	Nil
Hypophthalmichthys nobilis	Hypophthalmichthys nobilis	Cyprinidae	Cypriniformes	Silver carp	2009-09-08	Indira Sagar	Narmada	Night	Gill net	850-853	NF26	DBFN276-12	591[0n]
Hypophthalmichthys nobilis	Hypophthalmichthys nobilis	Cyprinidae	Cypriniformes	Silver carp	2009-09-08	Indira Sagar	Narmada	Night	Gill net	850-853	NF27	DBFN277-12	651[0n]
Hyporhamphus dussumieri	Hyporhamphus dussumieri	Hemiramphidae	Beloniformes	Not available	2010-10-20	Bharuch	Estuary	Day	Gill net	Not available	GJ2	Nil	Nil
Hyporhamphus dussumieri	Hyporhamphus dussumieri	Hemiramphidae	Beloniformes	Not available	2013-09-12	Bharuch	Narmada	Night	Gill net	NFX02	NFX02	Nil	Nil
Hyporhamphus quoyi	Hyporhamphus quoyi	Hemiramphidae	Beloniformes	Not available	2010-10-20	Bharuch	Estuary	Day	Drag net	1258-1262	NF556	DBFN289-12	650[0n]
Hyporhamphus quoyi	Hyporhamphus quoyi	Hemiramphidae	Beloniformes	Not available	2010-10-20	Bharuch	Estuary	Day	Drag net	1258-1262	NF593	DBFN304-12	650[0n]
Ilisha megaloptera	Tenualosa toli	Clupeidae	Clupeiformes	Palli	2010-10-20	Bharuch	Estuary	Day	Gill net	1274-1275	NF560	DBFN293-12	650[0n]
Ilisha megaloptera	Tenualosa toli	Clupeidae	Clupeiformes	Palli	2010-10-20	Bharuch	Estuary	Day	Gill net	1274-1276	NF561	Nil	Nil
Ilisha megaloptera	Tenualosa toli	Clupeidae	Clupeiformes	Palli	2010-10-20	Bharuch	Estuary	Day	Gill net	1274-1276	NF562	Nil	Nil
Labeo bata	Labeo bata	Cyprinidae	Cypriniformes	Allai	2009-09-08	Maheshwar	Narmada	Night	Gill net	824825	NF19	DBFN001-11	597[0n]
Labeo bata	Labeo bata	Cyprinidae	Cypriniformes	Not available	2010-02-15	Sultanpur	Barna	Night	Gill net	518-520	NF240	DBFN069-11	652[0n]
Labeo bata	Labeo bata	Cyprinidae	Cypriniformes	Not available	2011-03-01	Kolar dam	Kolar	Night	Gill net	1931-1932	NF731	DBFN383-12	589[0n]
Labeo bata	Labeo bata	Cyprinidae	Cypriniformes	Not available	2011-03-01	Kolar dam	Kolar	Night	Gill net	1931-1932	NF732	Nil	Nil
Labeo boggut	Labeo boggut	Cyprinidae	Cypriniformes	Geheria	2009-11-21	Rusa	Tudar	Day	Cast net	1449-1455	NF120	Nil	Nil
Labeo boggut	Labeo boggut	Cyprinidae	Cypriniformes	Geheria	2009-11-21	Rusa	Tudar	Day	Cast net	1449-1455	NF121	Nil	Nil
Labeo boggut	Labeo boggut	Cyprinidae	Cypriniformes	Gauheria	2009-11-21	Rusa	Tudar	Day	Cast net	1460-1464	NF123	Nil	Nil
Labeo boggut	Labeo boggut	Cyprinidae	Cypriniformes	Gauheria	2009-11-21	Rusa	Tudar	Day	Cast net	1460-1464	NF124	Nil	Nil
Labeo boggut	Labeo boggut	Cyprinidae	Cypriniformes	Goli	2010-07-09	Dindori	Narmada	Day	Cast net	858-860	NF433	DBFN132-11	603[0n]
Labeo boggut	Labeo boggut	Cyprinidae	Cypriniformes	Goli	2010-07-09	Dindori	Narmada	Day	Cast net	858-860	NF434	DBFN133-11	545[0n]
Labeo boggut	Labeo boggut	Cyprinidae	Cypriniformes	Goli	2010-07-09	Dindori	Narmada	Day	Cast net	858-860	NF435	Nil	Nil
Labeo boggut	Labeo boggut	Cyprinidae	Cypriniformes	Mohini	2009-07-09	Morttak (Sanawat)	Narmada	Night	Gill net	775	NF14	Nil	Nil
Labeo boggut	Labeo boggut	Cyprinidae	Cypriniformes	Gauharia	2010-10-02	Harda	Anchinal	Night	Gill net	270-273	NF145	Nil	Nil
Labeo boggut	Labeo boggut	Cyprinidae	Cypriniformes	Gauharia	2010-10-02	Harda	Anchinal	Night	Gill net	307-313	NF158	Nil	Nil
Labeo boggut	Labeo boggut	Cyprinidae	Cypriniformes	Gauharia	2010-10-02	Harda	Anchinal	Night	Gill net	307-313	NF159	Nil	Nil
Labeo boggut	Labeo boggut	Cyprinidae	Cypriniformes	Goli	2009-07-09	Indira Sagar	Narmada	Day	Gill net	781	NF17	Nil	Nil
Labeo boggut	Labeo boggut	Cyprinidae	Cypriniformes	Gauharia	2010-02-11	Chakaldi	Kolar	Night	Gill net	455-456	NF204	Nil	Nil
Labeo boggut	Labeo boggut	Cyprinidae	Cypriniformes	Gauharia	2010-02-11	Chakaldi	Kolar	Night	Gill net	455-456	NF205	Nil	Nil
Labeo boggut	Labeo boggut	Cyprinidae	Cypriniformes	Gauharia	2010-02-11	Chakaldi	Kolar	Night	Gill net	455-456	NF211	Nil	Nil
Labeo boggut	Labeo boggut	Cyprinidae	Cypriniformes	Gauharia	2010-07-14	Morttak (Badwani)	Narmada	Night	Gill net	18-20	NF268	Nil	Nil
Labeo boggut	Labeo boggut	Cyprinidae	Cypriniformes	Gauharia	2010-07-14	Morttak (Badwani)	Narmada	Night	Gill net	18-20	NF269	Nil	Nil
Labeo boggut	Labeo boggut	Cyprinidae	Cypriniformes	Gauharia	2010-07-14	Morttak (Badwani)	Narmada	Night	Gill net	28-29	NF273	Nil	Nil
Labeo boggut	Labeo boggut	Cyprinidae	Cypriniformes	Gauharia	2010-07-14	Morttak (Badwani)	Narmada	Night	Gill net	30-32	NF275	Nil	Nil
Labeo boggut	Labeo boggut	Cyprinidae	Cypriniformes	Gauharia	2010-07-15	Indira Sagar	Narmada	Night	Gill net	70-73	NF291	Nil	Nil
Labeo boggut	Labeo boggut	Cyprinidae	Cypriniformes	Gauharia	2010-07-16	Choral	Choral	Night	Gill net	110-111	NF310	Nil	Nil
Labeo boggut	Labeo boggut	Cyprinidae	Cypriniformes	Gauharia	2010-07-17	Maheshwar	Narmada	Night	Gill net	205-208	NF348	DBFN113-11	620[0n]
Labeo boggut	Labeo boggut	Cyprinidae	Cypriniformes	Gauharia	2010-07-17	Maheshwar	Narmada	Night	Gill net	205-208	NF349	DBFN114-11	652[0n]
Labeo boggut	Labeo boggut	Cyprinidae	Cypriniformes	Goli	2009-09-09	Pati	Goi	Night	Gill net	874-880	NF38	Nil	Nil
Labeo boggut	Labeo boggut	Cyprinidae	Cypriniformes	Gauharia	2010-07-18	Pati	Goi	Day	Gill net	321-323	NF394	Nil	Nil
Labeo boggut	Labeo boggut	Cyprinidae	Cypriniformes	Gauharia	2010-10-21	Rajpipla	Narmada	Night	Gill net	1352	NF595	Nil	Nil
Labeo boggut	Labeo boggut	Cyprinidae	Cypriniformes	Gauharia	2010-10-21	Rajpipla	Narmada	Night	Gill net	1352	NF596	Nil	Nil
Labeo boggut	Labeo boggut	Cyprinidae	Cypriniformes	Gauharia	2010-10-22	Kevadia (Sardar)	Narmada	Night	Gill net	1407-1410	NF619	Nil	Nil
Labeo boggut	Labeo boggut	Cyprinidae	Cypriniformes	Gauharia	2010-10-22	Kevadia (Sardar)	Narmada	Night	Gill net	1407-1410	NF620	Nil	Nil
Labeo boggut	Labeo boggut	Cyprinidae	Cypriniformes	Not available	2011-02-24	Tawa	Tendwa	Night	Gill net	1699-1700	NF636	DBFN195-11	652[0n]
Labeo boggut	Labeo boggut	Cyprinidae	Cypriniformes	Gauharia	2011-02-25	Hoshangabad	Narmada	Night	Gill net	1824-1826	NF701	DBFN250-11	652[0n]
Labeo boggut	Labeo boggut	Cyprinidae	Cypriniformes	Gauharia	2011-02-27	Sultanpur	Barna	Night	Gill net	1837-1838	NF707	DBFN255-11	652[0n]
Labeo boggut	Labeo boggut	Cyprinidae	Cypriniformes	Gauharia	2011-02-27	Sultanpur	Barna	Night	Gill net	1837-1838	NF708	DBFN256-11	652[0n]
Labeo boggut	Labeo boggut	Cyprinidae	Cypriniformes	Gauharia	2009-11-18	Bargi	Bargi	Day	Gill net	1152-1158	NF80	Nil	Nil
Labeo boggut	Labeo boggut	Cyprinidae	Cypriniformes	Gauharia	2009-11-19	Dindori	Narmada	Day	Gill net	1240-1248	NF99	DBFN014-11	652[0n]
Labeo calabasu	Labeo calabasu	Cyprinidae	Cypriniformes	Kalwat	2009-10-02	Kevadia (Sardar)	Narmada	Day	Gill net	1114-1118	Kalwat	Nil	Nil
Labeo calabasu	Labeo calabasu	Cyprinidae	Cypriniformes	Kalwat	2009-11-19	Dindori	Narmada	Day	Gill net	1310-1316	NF114	Nil	Nil
Labeo calabasu	Labeo calabasu	Cyprinidae	Cypriniformes	Kalwat	2010-02-11	Tawa	Tendwa	Night	Gill net	426-432	NF200	DBFN047-11	652[0n]
Labeo calabasu	Labeo calabasu	Cyprinidae	Cypriniformes	Kalwat	2010-02-15	Sultanpur	Barna	Night	Gill net	515-517	NF239	DBFN068-11	652[0n]
Labeo calabasu	Labeo calabasu	Cyprinidae	Cypriniformes	Kalwat	2010-03-20	Hoshangabad	Narmada	Night	Gill net	1185-1186	NF248	Nil	Nil
Labeo calabasu	Labeo calabasu	Cyprinidae	Cypriniformes	Kalwat	2009-07-09	Indira Sagar	Narmada	Night	Gill net	Kalwat 2	NF4	Nil	Nil
Labeo calabasu	Labeo calabasu	Cyprinidae	Cypriniformes	Kalwat	2010-09-06	Bargi	Bargi	Night	Gill net	781-782	NF416	Nil	Nil
Labeo calabasu	Labeo calabasu	Cyprinidae	Cypriniformes	Kalwat	2010-09-06	Bargi	Bargi	Night	Gill net	781-782	NF417	Nil	Nil
Labeo calabasu	Labeo calabasu	Cyprinidae	Cypriniformes	Kalwat	2010-09-09	Mandla	Banjar	Day	Gill net	980-982	NF477	Nil	Nil
Labeo calabasu	Labeo calabasu	Cyprinidae	Cypriniformes	Kalwat	2010-09-09	Mandla	Banjar	Day	Gill net	980-982	NF478	Nil	Nil
Labeo calabasu	Labeo calabasu	Cyprinidae	Cypriniformes	Kalwat	2010-09-09	Mandla	Banjar	Day	Gill net	980-982	NF479	Nil	Nil
Labeo calabasu	Labeo calabasu	Cyprinidae	Cypriniformes	Kalwat	2011-02-24	Tawa	Tendwa	Night	Gill net	1731-1732	NF660	DBFN214-11	648[0n]
Labeo calabasu	Labeo calabasu	Cyprinidae	Cypriniformes	Kalwat	2011-02-25	Hoshangabad	Narmada	Night	Gill net	1807-1808	NF694	DBFN243-11	525[0n]
Labeo calabasu	Labeo calabasu	Cyprinidae	Cypriniformes	Kalwat	2011-03-01	Kolar dam	Kolar	Night	Gill net	1942-1943	NF737	Nil	Nil
Labeo calabasu	Labeo calabasu	Cyprinidae	Cypriniformes	Kalwat	2009-10-02	Kevadia (Sardar)	Narmada	Day	Gill net	1114-1118	NFX 13	Nil	Nil
Labeo calabasu	Labeo calabasu	Cyprinidae	Cypriniformes	Kalwat	2009-10-02	Kevadia (Sardar)	Narmada	Day	Gill net	1114-1118	NFX 14	Nil	Nil
Labeo dussumier	Labeo dussumier	Cyprinidae	Cypriniformes	Aral	2010-02-15	Sultanpur	Barna	Night	Gill net	509-510	NF235	DBFN064-11	652[0n]
Labeo dussumier	Labeo dussumier	Cyprinidae	Cypriniformes	Aral	2010-02-15	Sultanpur	Barna	Night	Gill net	526-531	NF243	Nil	Nil
Labeo dussumier	Labeo dussumier	Cyprinidae	Cypriniformes	Aral	2010-02-15	Sultanpur	Barna	Night	Gill net	526-531	NF244	Nil	Nil
Labeo dussumier	Labeo dussumier	Cyprinidae	Cypriniformes	Aral	2010-03-20	Hoshangabad	Narmada	Night	Gill net	1198-1201	NF252	DBFN079-11	652[0n]
Labeo dussumier	Labeo dussumier	Cyprinidae	Cypriniformes	Aral	2010-03-20	Hoshangabad	Narmada	Night	Gill net	1213-1215	NF260	DBFN086-11	652[0n]
Labeo dussumier	Labeo dussumier	Cyprinidae	Cypriniformes	Aral	2011-02-25	Hoshangabad	Narmada	Night	Gill net	1822-1823	NF700	DBFN249-11	652[0n]
Labeo dussumier	Labeo dussumier	Cyprinidae	Cypriniformes	Aral	2011-02-27	Sultanpur	Barna	Night	Gill net	1864-1865	NF725	Nil	Nil
Labeo dussumier	Labeo dussumier	Cyprinidae	Cypriniformes	Dhook Kharbali	2010-02-15	Sultanpur	Barna	Night	Hook	Not available	NF245	Nil	Nil
Labeo dyocheilus	Labeo dyocheilus	Cyprinidae	Cypriniformes	Not available	2009-11-22	Bhamni	Banjar	Day	Cast net	1503-1511	NF136	DBFN034-11	619[0n]
Labeo dyocheilus	Labeo dyocheilus	Cyprinidae	Cypriniformes	Dhudhi	2010-03-20	Hoshangabad	Narmada	Night	Gill net	1195-1197	NF251	DBFN078-11	652[0n]
Labeo dyocheilus	Labeo dyocheilus	Cyprinidae	Cypriniformes	Not available	2011-02-25	Hoshangabad	Narmada	Night	Gill net	1786-1787	NF676	DBFN228-11	597[0n]
Labeo dyocheilus	Labeo dyocheilus	Cyprinidae	Cypriniformes	Not available	2011-02-27	Sultanpur	Barna	Night	Gill net	1862-1863	NF724	DBFN267-11	652[0n]
Labeo dyocheilus	Labeo dyocheilus	Cyprinidae	Cypriniformes	Not available	2011-03-01	Kolar dam	Kolar	Night	Gill net	1944-1949	NF738	Nil	Nil
Labeo dyocheilus	Labeo dyocheilus	Cyprinidae	Cypriniformes	Kalwat	2010-10-22	Kevadia (Sardar)	Narmada	Night	Gill net	1396-1397	NFX 43	Nil	Nil
Labeo fimbriatus	Labeo fimbriatus	Cyprinidae	Cypriniformes	rohu	2010-07-17	Maheshwar	Narmada	Night	Gill net	216-218	NF353	DBFN116-11	652[0n]
Labeo fimbriatus	Labeo fimbriatus	Cyprinidae	Cypriniformes	rohu	2010-07-17	Maheshwar	Narmada	Night	Gill net	216-218	NF354	DBFN117-11	605[0n]
Labeo fimbriatus	Labeo fimbriatus	Cyprinidae	Cypriniformes	Rohu	2011-02-25	Hoshangabad	Narmada	Night	Gill net	1788-1789	NF677	DBFN229-11	652[0n]
Labeo fimbriatus	Labeo fimbriatus	Cyprinidae	Cypriniformes	Rohu	2011-03-01	Kolar dam	Kolar	Night	Gill net	1929-1930	NF730	Nil	Nil
Labeo fimbriatus	Labeo fimbriatus	Cyprinidae	Cypriniformes	Nalan	2010-09-06	Bargi	Bargi	Day	Gill net	796-798	NFX 27	Nil	Nil
Labeo fimbriatus	Labeo fimbriatus	Cyprinidae	Cypriniformes	Nalan	2010-09-06	Bargi	Bargi	Day	Gill net	796-799	NFX 28	Nil	Nil
Labeo dussumier	Labeo dussumier	Cyprinidae	Cypriniformes	Not available	2010-02-15	Sultanpur	Barna	Night	Gill net	Not available	NF236	DBFN065-11	652[0n]
Labeo rohita	Labeo rohita	Cyprinidae	Cypriniformes	Not available	2010-07-15	Indira Sagar	Narmada	Night	Gill net	77-79	NF293	Nil	Nil
Labeo rohita	Labeo rohita	Cyprinidae	Cypriniformes	Rohu	2009-09-08	Maheshwar	Narmada	Night	Gill net	780781	NF34	DBFN008-11	627[0n]
Labeo rohita	Labeo rohita	Cyprinidae	Cypriniformes	Rohu	2009-09-08	Maheshwar	Narmada	Night	Gill net	780781	NF35	DBFN009-11	652[0n]
Labeo rohita	Labeo rohita	Cyprinidae	Cypriniformes	Rohu	2010-09-09	Mandla	Banjar	Day	Gill net	965-967	NF466	DBFN151-11	652[0n]
Labeo rohita	Labeo rohita	Cyprinidae	Cypriniformes	Rohu	2011-02-24	Tawa	Tendwa	Night	Gill net	1733-1735	NF659	DBFN213-11	652[0n]
Labeo rohita	Labeo rohita	Cyprinidae	Cypriniformes	Rohu	2011-02-25	Hoshangabad	Narmada	Night	Gill net	1805-1806	NF692	DBFN242-11	652[0n]
Labeo rohita	Labeo rohita	Cyprinidae	Cypriniformes	Rohu	2011-02-25	Hoshangabad	Narmada	Night	Gill net	1805-1806	NF693	Nil	Nil
Labeo rohita	Labeo rohita	Cyprinidae	Cypriniformes	Nalan	2009-09-08	Maheshwar	Narmada	Night	Gill net	819	NFX 01	Nil	Nil
Labeo rohita	Labeo rohita	Cyprinidae	Cypriniformes	Nalan	2009-09-09	Maheshwar	Narmada	Night	Gill net	820	NFX 02	DBFN326-12	652[0n]
Labeo rohita	Labeo rohita	Cyprinidae	Cypriniformes	Rohu	2009-07-09	Morttak (Badwani)	Narmada	Night	Gill net	Not available	NFX 05	Nil	Nil
Labeo rohita	Labeo rohita	Cyprinidae	Cypriniformes	Rohu	2009-07-09	Morttak (Badwani)	Narmada	Night	Gill net	Not available	NFX 09	Nil	Nil
Lates calcarifer	Lates calcarifer	Latidae	Perciformes	Not available	2010-10-20	Bharuch	Estuary	Night	Gill net	1323-1326	NF587	DBFN303-12	611[0n]
Liza klunzingeri	Liza klunzingeri	Mugilidae	Perciformes	Not available	2012-06-27	Bharuch	Estuary	Night	Gill net	1225083-84	NF760	DBFN329-12	652[0n]
Liza klunzingeri	Liza klunzingeri	Mugilidae	Perciformes	Not available	2012-06-27	Bharuch	Estuary	Night	Gill net	1225083-84	NF761	DBFN330-12	652[0n]
Liza klunzingeri	Liza klunzingeri	Mugilidae	Perciformes	Not available	2012-06-27	Bharuch	Estuary	Night	Gill net	1225083-84	NF762	DBFN331-12	624[0n]
Liza sp.	Liza sp.	Mugilidae	Perciformes	Not available	2010-10-20	Bharuch	Estuary	Day	Gill net	1247-1248	NF550	DBFN284-12	620[0n]
Macrognathus pancalus	Macrognathus pancalus	Mastacembelidae	Synbranchiformes	Baam	2010-07-09	Dindori	Narmada	Day	Gill net	830-833	NF423	DBFN127-11	554[0n]
Macrognathus pancalus	Macrognathus pancalus	Mastacembelidae	Synbranchiformes	Baam	2009-10-02	Rajpipla	Narmada	Day	Gill net	1055-1057	NF64	Nil	Nil
Macrognathus pancalus	Macrognathus pancalus	Mastacembelidae	Synbranchiformes	Baam	2009-11-18	Bargi	Bargi	Day	Gill net	1225-1231	NF96	Nil	Nil
Mastacembelus armatus	Mastacembelus armatus	Mastacembelidae	Synbranchiformes	Baam	2009-07-09	Morttak (Badwani)	Narmada	Night	Gill net	750-753	NF1	Nil	Nil
Mastacembelus armatus	Mastacembelus armatus	Mastacembelidae	Synbranchiformes	Baam	2009-11-22	Bhamni	Banjar	Day	Gill net	Not available	NF138	DBFN036-11	652[0n]
Mastacembelus armatus	Mastacembelus armatus	Mastacembelidae	Synbranchiformes	Baam	2009-11-22	Bhamni	Banjar	Day	Gill net	Not available	NF139	DBFN037-11	652[0n]
Mastacembelus armatus	Mastacembelus armatus	Mastacembelidae	Synbranchiformes	Baam	2010-10-02	Harda	Anchinal	Night	Gill net	380-384	NF187	Nil	Nil
Mastacembelus armatus	Mastacembelus armatus	Mastacembelidae	Synbranchiformes	Baam	2009-07-09	Morttak (Badwani)	Narmada	Night	Gill net	750-753	NF2	Nil	Nil
Mastacembelus armatus	Mastacembelus armatus	Mastacembelidae	Synbranchiformes	Baam	2010-03-20	Hoshangabad	Narmada	Night	Gill net	1187-1189	NF249	DBFN076-11	597[0n]
Mastacembelus armatus	Mastacembelus armatus	Mastacembelidae	Synbranchiformes	Baam	2010-03-20	Hoshangabad	Narmada	Night	Gill net	Not available	NF265	DBFN091-11	652[0n]
Mastacembelus armatus	Mastacembelus armatus	Mastacembelidae	Synbranchiformes	Baam	2010-07-15	Indira Sagar	Narmada	Night	Gill net	61-63	NF287	Nil	Nil
Mastacembelus armatus	Mastacembelus armatus	Mastacembelidae	Synbranchiformes	Baam	2010-07-15	Indira Sagar	Narmada	Night	Gill net	61-63	NF288	Nil	Nil
Mastacembelus armatus	Mastacembelus armatus	Mastacembelidae	Synbranchiformes	Baam	2010-07-16	Choral	Choral	Night	Gill net	119-121	NF313	Nil	Nil
Mastacembelus armatus	Mastacembelus armatus	Mastacembelidae	Synbranchiformes	Baam	2010-07-16	Choral	Choral	Night	Gill net	131-132	NF318	Nil	Nil
Mastacembelus armatus	Mastacembelus armatus	Mastacembelidae	Synbranchiformes	Baam	2010-07-17	Maheshwar	Narmada	Night	Gill net	179-181	NF336	DBFN103-11	598[0n]
Mastacembelus armatus	Mastacembelus armatus	Mastacembelidae	Synbranchiformes	Baam	2010-07-17	Maheshwar	Narmada	Night	Gill net	179-181	NF337	IOFBI130-11	604[0n]
Mastacembelus armatus	Mastacembelus armatus	Mastacembelidae	Synbranchiformes	Baam	2010-07-18	Pati	Goi	Day	Gill net	292-294	NF378	Nil	Nil
Mastacembelus armatus	Mastacembelus armatus	Mastacembelidae	Synbranchiformes	Baam	2010-07-18	Pati	Goi	Day	Gill net	292-294	NF379	Nil	Nil
Mastacembelus armatus	Mastacembelus armatus	Mastacembelidae	Synbranchiformes	Baam	2010-07-09	Dindori	Narmada	Day	Gill net	826-829	NF421	DBFN125-11	652[0n]
Mastacembelus armatus	Mastacembelus armatus	Mastacembelidae	Synbranchiformes	Baam	2010-07-09	Dindori	Narmada	Day	Gill net	826-829	NF422	DBFN126-11	599[0n]
Mastacembelus armatus	Mastacembelus armatus	Mastacembelidae	Synbranchiformes	Baam	2011-02-25	Hoshangabad	Narmada	Night	Gill net	1749-1750	NF665	Nil	Nil
Mastacembelus armatus	Mastacembelus armatus	Mastacembelidae	Synbranchiformes	Baam	2009-10-02	Rajpipla	Narmada	Day	Gill net	1088-1091	NF71	Nil	Nil
Mastacembelus armatus	Mastacembelus armatus	Mastacembelidae	Synbranchiformes	Baam	2009-10-02	Rajpipla	Narmada	Day	Gill net	1092-1096	NF72	Nil	Nil
Mastacembelus armatus	Mastacembelus armatus	Mastacembelidae	Synbranchiformes	Baam	2011-03-01	Kolar dam	Kolar	Night	Gill net	1974-1975	NF755	Nil	Nil
Mastacembelus armatus	Mastacembelus armatus	Mastacembelidae	Synbranchiformes	Baam	2010-09-06	Bargi	Bargi	Day	Gill net	765-766	NFX 32	Nil	Nil
Mastacembelus armatus	Mastacembelus armatus	Mastacembelidae	Synbranchiformes	Baam	2010-09-06	Bargi	Bargi	Day	Gill net	765-767	NFX 33	Nil	Nil
Megalops cyprinoides	Megalops cyprinoides	Megalopidae	Elopiformes	Not available	2010-03-20	Hoshangabad	Narmada	Night	Gill net	1220-1222	NF262	DBFN088-11	606[0n]
Mugil cephalus	Mugil cephalus	Mugilidae	Perciformes	Not available	2009-10-01	Bharuch (lakkhigo)	Estuary	Day	Drag net	985-988	NF58	Nil	Nil
Mugil cephalus	Mugil cephalus	Mugilidae	Perciformes	Not available	2010-10-20	Bharuch	Estuary	Day	Gill net	1247-1248	NF549	DBFN283-12	561[0n]
Mugil cephalus	Mugil cephalus	Mugilidae	Perciformes	Not available	2010-10-20	Bharuch	Estuary	Night	Gill net	1299-1300	NF569	DBFN297-12	652[0n]
Mugil cephalus	Mugil cephalus	Mugilidae	Perciformes	Not available	2010-10-20	Bharuch	Estuary	Night	Gill net	1293-1295	NF574	DBFN299-12	652[0n]
Mystus bleekeri	Mystus bleekeri	Bagridae	Siluriformes	Tengna	2010-10-02	Harda	Anchinal	Night	Gill net	261-262	NF141	Nil	Nil
Mystus bleekeri	Mystus bleekeri	Bagridae	Siluriformes	Tengna	2010-10-02	Harda	Anchinal	Night	Gill net	261-262	NF142	Nil	Nil
Mystus bleekeri	Mystus bleekeri	Bagridae	Siluriformes	Tengna	2010-10-02	Harda	Anchinal	Night	Gill net	329-332	NF164	DBFN307-12	652[0n]
Mystus bleekeri	Mystus bleekeri	Bagridae	Siluriformes	Tengna	2010-10-02	Harda	Anchinal	Night	Gill net	329-332	NF165	Nil	Nil
Mystus bleekeri	Mystus bleekeri	Bagridae	Siluriformes	Katarna	2010-10-02	Harda	Anchinal	Night	Gill net	385-389	NF189	Nil	Nil
Mystus bleekeri	Mystus bleekeri	Bagridae	Siluriformes	Katarna	2010-07-16	Choral	Choral	Night	Gill net	136-137	NF323	DBFN312-12	652[0n]
Mystus bleekeri	Mystus bleekeri	Bagridae	Siluriformes	Katarna	2010-07-16	Choral	Choral	Night	Gill net	136-137	NF324	Nil	Nil
Mystus bleekeri	Mystus bleekeri	Bagridae	Siluriformes	Zinjra	2011-02-25	Hoshangabad	Narmada	Night	Gill net	Not available	NF682	DBFN233-11	652[0n]
Mystus bleekeri	Mystus bleekeri	Bagridae	Siluriformes	Tengna	2011-02-27	Sultanpur	Barna	Night	Gill net	1849-1850	NF715	DBFN262-11	652[0n]
Mystus bleekeri	Mystus bleekeri	Bagridae	Siluriformes	Tengna	2011-02-27	Sultanpur	Barna	Night	Gill net	1849-1850	NF716	DBFN263-11	652[0n]
Mystus bleekeri	Mystus bleekeri	Bagridae	Siluriformes	Tengna	2011-03-01	Kolar dam	Kolar	Night	Gill net	1966-1967	NF750	DBFN369-12	652[0n]
Mystus bleekeri	Mystus bleekeri	Bagridae	Siluriformes	Tengna	2011-03-01	Kolar dam	Kolar	Night	Gill net	1966-1967	NF751	Nil	Nil
Mystus bleekeri	Mystus bleekeri	Bagridae	Siluriformes	Tengna	2012-06-27	Bharuch	Estuary	Night	Gill net	12255087-88	NF764	DBFN333-12	652[0n]
Mystus cavasius	Mystus cavasius	Bagridae	Siluriformes	Tengna	2009-11-19	Dindori	Narmada	Day	Gill net	1270-1277	NF105	Nil	Nil
Mystus cavasius	Mystus cavasius	Bagridae	Siluriformes	Tengna	2009-11-19	Dindori	Narmada	Day	Gill net	1270-1277	NF106	Nil	Nil
Mystus cavasius	Mystus cavasius	Bagridae	Siluriformes	Tengna	2009-11-19	Dindori	Narmada	Day	Gill net	1270-1277	NF107	Nil	Nil
Mystus cavasius	Mystus cavasius	Bagridae	Siluriformes	Tengna	2009-08-09	Morttak (Sanawat)	Narmada	Night	Gill net	782783	NF18	Nil	Nil
Mystus cavasius	Mystus cavasius	Bagridae	Siluriformes	Tengna	2010-03-20	Hoshangabad	Narmada	Night	Gill net	1223-1226	NF263	Nil	Nil
Mystus cavasius	Mystus cavasius	Bagridae	Siluriformes	Tengna	2010-07-14	Morttak (Badwani)	Narmada	Night	Gill net	25-27	NF271	Nil	Nil
Mystus cavasius	Mystus cavasius	Bagridae	Siluriformes	Tengna	2010-07-14	Morttak (Badwani)	Narmada	Night	Gill net	25-27	NF272	Nil	Nil
Mystus cavasius	Mystus cavasius	Bagridae	Siluriformes	Tengna	2010-07-17	Maheshwar	Narmada	Night	Gill net	161-162	NF325	DBFN092-11	652[0n]
Mystus cavasius	Mystus cavasius	Bagridae	Siluriformes	Tengna	2010-07-17	Maheshwar	Narmada	Night	Gill net	161-162	NF334	DBFN101-11	652[0n]
Mystus cavasius	Mystus cavasius	Bagridae	Siluriformes	Tengna	2011-02-24	Tawa	Tendwa	Night	Gill net	1683-1684	NF399	DBFN120-11	652[0n]
Mystus cavasius	Mystus cavasius	Bagridae	Siluriformes	Tengna	2011-02-24	Tawa	Tendwa	Night	Gill net	1683-1684	NF400	DBFN121-11	652[0n]
Mystus cavasius	Mystus cavasius	Bagridae	Siluriformes	Tengna	2010-09-06	Bargi	Bargi	Night	Gill net	767-769	NF410	Nil	Nil
Mystus cavasius	Mystus cavasius	Bagridae	Siluriformes	Tengna	2010-09-06	Bargi	Bargi	Night	Gill net	767-769	NF411	Nil	Nil
Mystus cavasius	Mystus cavasius	Bagridae	Siluriformes	Tengna	2010-09-09	Mandla	Banjar	Day	Gill net	998-1002	NF492	DBFN168-11	652[0n]
Mystus cavasius	Mystus cavasius	Bagridae	Siluriformes	Tengna	2009-07-09	Morttak (Badwani)	Narmada	Night	Gill net	756-757	NF5	Nil	Nil
Mystus cavasius	Mystus cavasius	Bagridae	Siluriformes	Tengna	2011-02-25	Hoshangabad	Narmada	Night	Gill net	1796-1797	NF684	Nil	Nil
Mystus cavasius	Mystus cavasius	Bagridae	Siluriformes	Tengna	2011-02-25	Hoshangabad	Narmada	Night	Gill net	1796-1797	NF685	DBFN235-11	652[0n]
Mystus gulio	Mystus gulio	Bagridae	Siluriformes	Not available	2013-09-12	Bharuch	Narmada	Night	Gill net	NFGJ557	NFGJ557	DBFN391-12	652[0n]
Mystus vittatus	Mystus vittatus	Bagridae	Siluriformes	Shingari	2010-09-09	Mandla	Banjar	Day	Gill net	1036-1045	NF510	DBFN182-11	652[0n]
Mystus vittatus	Mystus sp.	Bagridae	Siluriformes	Shingari	2010-09-09	Mandla	Banjar	Day	Gill net	Not available	NF511	DBFN183-11	652[0n]
Mystus vittatus	Mystus sp.	Bagridae	Siluriformes	Shingari	2010-09-09	Mandla	Banjar	Day	Gill net	Not available	NF512	Nil	Nil
Nandus nandus	Nandus nandus	Nandidae	Perciformes	Godhari	2010-02-11	Chakaldi	Kolar	Night	Gill net	457-458	NF206	Nil	Nil
Nandus nandus	Nandus nandus	Nandidae	Perciformes	Godhari	2010-02-11	Chakaldi	Kolar	Night	Gill net	457-458	NF207	Nil	Nil
Nandus nandus	Nandus nandus	Nandidae	Perciformes	Godhari	2010-02-11	Chakaldi	Kolar	Night	Gill net	459-460	NF208	Nil	Nil
Nandus nandus	Nandus nandus	Nandidae	Perciformes	Godhari	2010-02-11	Chakaldi	Kolar	Night	Gill net	459-460	NF209	Nil	Nil
Nandus nandus	Nandus nandus	Nandidae	Perciformes	Godhari	2010-02-11	Chakaldi	Kolar	Night	Gill net	459-460	NF210	Nil	Nil
Nandus nandus	Nandus nandus	Nandidae	Perciformes	Godhari	2010-02-15	Sultanpur	Barna	Night	Gill net	474-478	NF219	DBFN050-11	644[0n]
Nandus nandus	Nandus nandus	Nandidae	Perciformes	Godhari	2010-02-15	Sultanpur	Barna	Night	Gill net	474-478	NF220	DBFN051-11	600[0n]
Nandus nandus	Nandus nandus	Nandidae	Perciformes	Godhari	2010-07-16	Choral	Choral	Night	Gill net	127-130	NF317	Nil	Nil
Nandus nandus	Nandus nandus	Nandidae	Perciformes	Gumpy	2009-07-09	Maheshwar	Narmada	Night	Gill net	841-843	NF32	DBFN006-11	621[0n]
Nandus nandus	Nandus nandus	Nandidae	Perciformes	Gumpy	2010-07-17	Maheshwar	Narmada	Night	Gill net	192-193	NF342	Nil	Nil
Nandus nandus	Nandus nandus	Nandidae	Perciformes	Gumpy	2010-07-17	Maheshwar	Narmada	Night	Gill net	192-193	NF343	DBFN109-11	652[0n]
Nandus nandus	Nandus nandus	Nandidae	Perciformes	Godhari	2010-07-17	Maheshwar	Narmada	Night	Gill net	227-229	NF358	Nil	Nil
Nandus nandus	Nandus nandus	Nandidae	Perciformes	Godhari	2010-07-18	Pati	Goi	Day	Gill net	285-288	NF375	Nil	Nil
Nandus nandus	Nandus nandus	Nandidae	Perciformes	Godhari	2010-07-18	Pati	Goi	Day	Gill net	285-288	NF376	Nil	Nil
Nandus nandus	Nandus nandus	Nandidae	Perciformes	Godhari	2010-09-09	Mandla	Banjar	Day	Gill net	956-960	NF464	DBFN149-11	651[0n]
Nandus nandus	Nandus nandus	Nandidae	Perciformes	Godhari	2010-10-21	Rajpipla	Narmada	Night	Gill net	1383-1386	NF615	Nil	Nil
Nandus nandus	Nandus nandus	Nandidae	Perciformes	Godhari	2010-10-21	Rajpipla	Narmada	Night	Gill net	1383-1386	NF616	Nil	Nil
Nandus nandus	Nandus nandus	Nandidae	Perciformes	Godhari	2011-02-25	Hoshangabad	Narmada	Night	Gill net	1782-1783	NF672	DBFN224-11	539[0n]
Nandus nandus	Nandus nandus	Nandidae	Perciformes	Godhari	2011-02-25	Hoshangabad	Narmada	Night	Gill net	1782-1783	NF673	DBFN225-11	577[0n]
Nematalosa nasus	Nematalosa nasus	Clupeidae	Clupeiformes	Not available	2010-10-20	Bharuch	Estuary	Day	Gill net	1271-1273	NF559	DBFN292-12	553[0n]
Nematalosa nasus	Nematalosa nasus	Clupeidae	Clupeiformes	Not available	2012-06-27	Bharuch	Estuary	Night	Gill net	12255101-102	NF772	DBFN341-12	606[0n]
Nematalosa nasus	Nematalosa nasus	Clupeidae	Clupeiformes	Not available	2012-06-27	Bharuch	Estuary	Night	Gill net	12255101-102	NF773	Nil	Nil
Nematalosa sp	Nematalosa sp	Clupeidae	Clupeiformes	Not available	2010-03-20	Hoshangabad	Narmada	Night	Gill net	1208-1210	NF257	DBFN379-12	625[0n]
Notopterus notopterus	Notopterus notopterus	Notopteridae	Osteoglossiformes	Patola	2009-10-02	Rajpipla	Narmada	Day	Cast net	Patola -2	Patola/GJ	Nil	Nil
Notopterus notopterus	Notopterus notopterus	Notopteridae	Osteoglossiformes	Patola	2009-11-19	Dindori	Narmada	Day	Gill net	1296-1301	NF112	DBFN024-11	652[0n]
Notopterus notopterus	Notopterus notopterus	Notopteridae	Osteoglossiformes	Patola	2010-02-11	Tawa	Tendwa	Night	Gill net	416-420	NF198	DBFN045-11	601[0n]
Notopterus notopterus	Notopterus notopterus	Notopteridae	Osteoglossiformes	Patola	2010-02-15	Sultanpur	Barna	Night	Gill net	491-492	NF228	DBFN059-11	597[0n]
Notopterus notopterus	Notopterus notopterus	Notopteridae	Osteoglossiformes	Patola	2010-02-15	Sultanpur	Barna	Night	Gill net	491-492	NF229	DBFN060-11	625[0n]
Notopterus notopterus	Notopterus notopterus	Notopteridae	Osteoglossiformes	Patola	2010-03-20	Hoshangabad	Narmada	Night	Gill net	1206-1207	NF256	DBFN082-11	652[0n]
Notopterus notopterus	Notopterus notopterus	Notopteridae	Osteoglossiformes	Patola	2010-07-16	Choral	Choral	Night	Gill net	116-118	NF312	Nil	Nil
Notopterus notopterus	Notopterus notopterus	Notopteridae	Osteoglossiformes	Patola	2010-07-17	Maheshwar	Narmada	Night	Gill net	163-165	NF326	DBFN093-11	548[0n]
Notopterus notopterus	Notopterus notopterus	Notopteridae	Osteoglossiformes	Patola	2010-07-17	Maheshwar	Narmada	Night	Gill net	163-165	NF327	DBFN094-11	652[0n]
Notopterus notopterus	Notopterus notopterus	Notopteridae	Osteoglossiformes	Patola	2010-07-18	Pati	Goi	Day	Gill net	295-297	NF380	Nil	Nil
Notopterus notopterus	Notopterus notopterus	Notopteridae	Osteoglossiformes	Patola	2010-09-06	Bargi	Bargi	Night	Gill net	785-787	NF419	Nil	Nil
Notopterus notopterus	Notopterus notopterus	Notopteridae	Osteoglossiformes	Patola	2010-10-21	Rajpipla	Narmada	Night	Gill net	1365-1366	NF604	Nil	Nil
Notopterus notopterus	Notopterus notopterus	Notopteridae	Osteoglossiformes	Patola	2010-10-21	Rajpipla	Narmada	Night	Gill net	1365-1366	NF605	Nil	Nil
Notopterus notopterus	Notopterus notopterus	Notopteridae	Osteoglossiformes	Patola	2011-02-24	Tawa	Tendwa	Night	Gill net	1727-1728	NF657	DBFN211-11	648[0n]
Notopterus notopterus	Notopterus notopterus	Notopteridae	Osteoglossiformes	Patola	2011-02-25	Hoshangabad	Narmada	Night	Gill net	1790	NF678	DBFN230-11	652[0n]
Notopterus notopterus	Notopterus notopterus	Notopteridae	Osteoglossiformes	Patola	2011-03-01	Kolar dam	Kolar	Night	Gill net	1950-1952	NF739	Nil	Nil
Notopterus notopterus	Notopterus notopterus	Notopteridae	Osteoglossiformes	Patola	2011-03-01	Kolar dam	Kolar	Night	Gill net	1950-1952	NF740	Nil	Nil
Notopterus notopterus	Notopterus notopterus	Notopteridae	Osteoglossiformes	Patola	2011-03-01	Kolar dam	Kolar	Night	Gill net	1950-1952	NF741	Nil	Nil
Notopterus notopterus	Notopterus notopterus	Notopteridae	Osteoglossiformes	Patola	2009-07-09	Morttak (Sanawat)	Narmada	Night	Gill net	764-766	NF9	Nil	Nil
Notopterus notopterus	Notopterus notopterus	Notopteridae	Osteoglossiformes	Patola	2009-10-02	Rajpipla	Narmada	Day	Gill net	Not available	NFX 15	Nil	Nil
Notopterus notopterus	Notopterus notopterus	Notopteridae	Osteoglossiformes	Patola	2009-10-02	Rajpipla	Narmada	Day	Gill net	Not available	NFX 16	Nil	Nil
Notopterus notopterus	Notopterus notopterus	Notopteridae	Osteoglossiformes	Patola	2009-10-02	Rajpipla	Narmada	Day	Gill net	Not available	NFX 17	Nil	Nil
Notopterus notopterus	Notopterus notopterus	Notopteridae	Osteoglossiformes	Patola	2009-10-02	Rajpipla	Narmada	Day	Gill net	764-766	NTGJ	Nil	Nil
Ompok bimaculatus	Ompok bimaculatus	Siluridae	Siluriformes	Gongala	2010-10-02	Harda	Anchinal	Night	Cast net	301-306	NF157	Nil	Nil
Ompok bimaculatus	Ompok bimaculatus	Siluridae	Siluriformes	Baira	2009-11-19	Dindori	Narmada	Day	Gill net	1278-1283	NF109	DBFN022-11	576[0n]
Ompok bimaculatus	Ompok bimaculatus	Siluridae	Siluriformes	Gongala	2009-07-09	Morttak (Sanawat)	Narmada	Night	Gill net	779	NF16	Nil	Nil
Ompok bimaculatus	Ompok bimaculatus	Siluridae	Siluriformes	Gongala	2010-03-20	Hoshangabad	Narmada	Night	Gill net	1181-1184	NF247	DBFN074-11	577[0n]
Ompok bimaculatus	Ompok bimaculatus	Siluridae	Siluriformes	Gongala	2010-07-14	Morttak (Badwani)	Narmada	Night	Gill net	39-41	NF278	Nil	Nil
Ompok bimaculatus	Ompok bimaculatus	Siluridae	Siluriformes	Gongala	2010-07-14	Morttak (Badwani)	Narmada	Night	Gill net	39-41	NF282	Nil	Nil
Ompok bimaculatus	Ompok bimaculatus	Siluridae	Siluriformes	Gongala	2010-07-16	Choral	Choral	Night	Gill net	124-126	NF315	Nil	Nil
Ompok bimaculatus	Ompok bimaculatus	Siluridae	Siluriformes	Gongala	2010-07-16	Choral	Choral	Night	Gill net	124-126	NF316	Nil	Nil
Ompok bimaculatus	Ompok bimaculatus	Siluridae	Siluriformes	Gongala	2010-07-17	Maheshwar	Narmada	Night	Gill net	170-172	NF330	DBFN097-11	646[0n]
Ompok bimaculatus	Ompok bimaculatus	Siluridae	Siluriformes	Gongala	2010-07-17	Maheshwar	Narmada	Night	Gill net	170-172	NF331	DBFN098-11	545[0n]
Ompok bimaculatus	Ompok bimaculatus	Siluridae	Siluriformes	Gongala	2010-07-18	Pati	Goi	Day	Gill net	266-267	NF366	Nil	Nil
Ompok bimaculatus	Ompok bimaculatus	Siluridae	Siluriformes	Gongala	2010-09-06	Bargi	Bargi	Night	Gill net	770-772	NF412	Nil	Nil
Ompok bimaculatus	Ompok bimaculatus	Siluridae	Siluriformes	Gongala	2010-09-09	Mandla	Banjar	Day	Gill net	1016-1019	NF501	DBFN175-11	646[0n]
Ompok bimaculatus	Ompok bimaculatus	Siluridae	Siluriformes	Gongala	2010-09-09	Mandla	Banjar	Day	Gill net	1016-1019	NF502	DBFN176-11	650[0n]
Ompok bimaculatus	Ompok bimaculatus	Siluridae	Siluriformes	Baira	2010-10-21	Rajpipla	Narmada	Night	Gill net	1362-1364	NF602	DBFN315-12	650[0n]
Ompok bimaculatus	Ompok bimaculatus	Siluridae	Siluriformes	Baira	2010-10-21	Rajpipla	Narmada	Night	Gill net	1362-1364	NF603	DBFN316-12	650[0n]
Ompok bimaculatus	Ompok bimaculatus	Siluridae	Siluriformes	Gongala	2010-10-22	Kevadia (Sardar)	Narmada	Night	Gill net	1411-1413	NF621	Nil	Nil
Ompok bimaculatus	Ompok bimaculatus	Siluridae	Siluriformes	Gongala	2011-02-24	Tawa	Tendwa	Night	Gill net	1712-1713	NF649	DBFN204-11	650[0n]
Ompok bimaculatus	Ompok bimaculatus	Siluridae	Siluriformes	Gongala	2011-02-25	Hoshangabad	Narmada	Night	Gill net	1774-1775	NF666	DBFN219-11	650[0n]
Ompok bimaculatus	Ompok bimaculatus	Siluridae	Siluriformes	Gongala	2011-02-25	Hoshangabad	Narmada	Night	Gill net	1774-1775	NF667	Nil	Nil
Ompok bimaculatus	Ompok bimaculatus	Siluridae	Siluriformes	Gongala	2011-02-27	Sultanpur	Barna	Night	Gill net	1839-1840	NF709	DBFN257-11	650[0n]
Ompok bimaculatus	Ompok bimaculatus	Siluridae	Siluriformes	Gongala	2011-03-01	Kolar dam	Kolar	Night	Gill net	1972-1973	NF753	Nil	Nil
Ompok bimaculatus	Ompok bimaculatus	Siluridae	Siluriformes	Gongala	2011-03-01	Kolar dam	Kolar	Night	Gill net	1972-1973	NF754	Nil	Nil
Oreochromis mossambicus	Oreochromis mossambicus	Cichlidae	Perciformes	Not available	2012-06-27	Bharuch	Estuary	Night	Gill net	12255103-104	NF775	DBFN344-12	600[0n]
Osteobrama cotio	Osteobrama cotio	Cyprinidae	Cypriniformes	Pinaki	2010-10-02	Harda	Anchinal	Night	Cast net	267-269	NF144	Nil	Nil
Osteobrama cotio	Osteobrama cotio	Cyprinidae	Cypriniformes	Pinaki	2010-03-20	Hoshangabad	Narmada	Night	Cast net	1211-1212	NF258	Nil	Nil
Osteobrama cotio	Osteobrama cotio	Cyprinidae	Cypriniformes	Pinaki	2010-03-20	Hoshangabad	Narmada	Night	Cast net	1211-1212	NF259	DBFN085-11	446[0n]
Osteobrama cotio	Osteobrama cotio	Cyprinidae	Cypriniformes	Pinaki	2010-09-06	Bargi	Bargi	Night	Cast net	776-778	NF414	Nil	Nil
Osteobrama cotio	Osteobrama cotio	Cyprinidae	Cypriniformes	Not available	2009-11-21	Rajpipla	Narmada	Day	Cast net	12255123-125	NF786	DBFN354-12	650[0n]
Osteobrama cotio	Osteobrama cotio	Cyprinidae	Cypriniformes	Pinaki	2010-02-15	Sultanpur	Barna	Night	Gill net	481-483	NF223	DBFN054-11	636[0n]
Osteobrama cotio	Osteobrama cotio	Cyprinidae	Cypriniformes	Pinaki	2010-02-15	Sultanpur	Barna	Night	Gill net	481-483	NF224	DBFN055-11	650[0n]
Osteobrama cotio	Osteobrama cotio	Cyprinidae	Cypriniformes	Pinaki	2010-07-14	Morttak (Badwani)	Narmada	Night	Gill net	21-24	NF270	Nil	Nil
Osteobrama cotio	Osteobrama cotio	Cyprinidae	Cypriniformes	Pinaki	2010-07-14	Morttak (Badwani)	Narmada	Night	Gill net	21-24	NF279	Nil	Nil
Osteobrama cotio	Osteobrama cotio	Cyprinidae	Cypriniformes	Pinaki	2010-07-17	Maheshwar	Narmada	Night	Gill net	189-191	NF340	DBFN107-11	649[0n]
Osteobrama cotio	Osteobrama cotio	Cyprinidae	Cypriniformes	Pinaki	2010-07-17	Maheshwar	Narmada	Night	Gill net	189-191	NF341	DBFN108-11	595[0n]
Osteobrama cotio	Osteobrama cotio	Cyprinidae	Cypriniformes	Pinaki	2010-07-18	Pati	Goi	Day	Gill net	263-265	NF364	Nil	Nil
Osteobrama cotio	Osteobrama cotio	Cyprinidae	Cypriniformes	Pinaki	2010-07-18	Pati	Goi	Day	Gill net	263-265	NF365	Nil	Nil
Osteobrama cotio	Osteobrama cotio	Cyprinidae	Cypriniformes	Pinaki	2010-09-09	Mandla	Banjar	Day	Gill net	990-993	NF484	DBFN164-11	650[0n]
Osteobrama cotio	Osteobrama cotio	Cyprinidae	Cypriniformes	Pinaki	2010-09-09	Mandla	Banjar	Day	Gill net	990-993	NF485	DBFN165-11	611[0n]
Osteobrama cotio	Osteobrama cotio	Cyprinidae	Cypriniformes	Pinaki	2010-09-09	Mandla	Banjar	Day	Gill net	990-993	NF486	Nil	Nil
Osteobrama cotio	Osteobrama cotio	Cyprinidae	Cypriniformes	Pinaki	2009-09-30	Mandla	Banjar	Day	Gill net	990-993	NF487	Nil	Nil
Osteobrama cotio	Osteobrama cotio	Cyprinidae	Cypriniformes	Pinaki	2010-09-09	Mandla	Banjar	Day	Gill net	990-993	NF488	Nil	Nil
Osteobrama cotio	Osteobrama cotio	Cyprinidae	Cypriniformes	Pinaki	2010-10-21	Rajpipla	Narmada	Night	Gill net	1372-1375	NF610	Nil	Nil
Osteobrama cotio	Osteobrama cotio	Cyprinidae	Cypriniformes	Pinaki	2010-10-21	Rajpipla	Narmada	Night	Gill net	1372-1375	NF611	Nil	Nil
Osteobrama cotio	Osteobrama cotio	Cyprinidae	Cypriniformes	Pinaki	2011-02-24	Tawa	Tendwa	Night	Gill net	1693-1694	NF631	DBFN190-11	650[0n]
Osteobrama cotio	Osteobrama cotio	Cyprinidae	Cypriniformes	Pinaki	2011-02-24	Tawa	Tendwa	Night	Gill net	1693-1694	NF632	DBFN191-11	650[0n]
Osteobrama cotio	Osteobrama cotio	Cyprinidae	Cypriniformes	Pinaki	2011-02-27	Sultanpur	Barna	Night	Gill net	1845-1846	NF712	Nil	Nil
Osteobrama cotio	Osteobrama cotio	Cyprinidae	Cypriniformes	Pinaki	2011-02-27	Sultanpur	Barna	Night	Gill net	1860-1861	NF722	Nil	Nil
Osteobrama cotio	Osteobrama cotio	Cyprinidae	Cypriniformes	Pinaki	2011-02-27	Sultanpur	Barna	Night	Gill net	1860-1861	NF723	Nil	Nil
Osteobrama cotio	Osteobrama cotio	Cyprinidae	Cypriniformes	Pinaki	2011-03-01	Kolar dam	Kolar	Night	Gill net	1959-1960	NF746	Nil	Nil
Osteobrama cotio	Osteobrama cotio	Cyprinidae	Cypriniformes	Pinaki	2011-03-01	Kolar dam	Kolar	Night	Gill net	1959-1960	NF747	Nil	Nil
Panna microdon	Panna microdon	Sciaenidae	Perciformes	Not available	2010-10-20	Bharuch	Estuary	Night	Gill net	1296-1298	NF572	Nil	Nil
Panna microdon	Panna microdon	Sciaenidae	Perciformes	Not available	2010-10-20	Bharuch	Estuary	Night	Gill net	1296-1298	NF573	DBFN298-12	652[0n]
Pellona ditchela	Pellona ditchela	Pristigasteridae	Clupeiformes	Not available	2013-09-12	Bharuch	Narmada	Night	Gill net	NFGH569	NFGH569	DBFN385-12	570[0n]
Protonibea diacanthus	Protonibea diacanthus	Sciaenidae	Perciformes	Gangri	2009-10-01	Bharuch (lakkhigo)	Estuary	Day	Drag net	931-934	NF48	DBFN280-12	596[0n]
Protonibea diacanthus	Protonibea diacanthus	Sciaenidae	Perciformes	Pelia	2009-10-01	Bharuch (lakkhigo)	Estuary	Day	Drag net	950-954	NF50	DBFN282-12	609[0n]
Protonibea diacanthus	Protonibea diacanthus	Sciaenidae	Perciformes	Pelia	2009-10-01	Bharuch (lakkhigo)	Estuary	Day	Drag net	966-969	NF54	Nil	Nil
Protonibea diacanthus	Protonibea diacanthus	Sciaenidae	Perciformes	Pelia	2009-10-02	Rajpipla	Narmada	Day	Gill net	1063-1066	NF66	Nil	Nil
Pseudambassis ranga	Pseudambassis ranga	Ambassidae	Perciformes	Zinjra	2009-11-18	Bargi	Bargi	Day	Cast net	1179-1186	NF84	Nil	Nil
Pseudambassis ranga	Pseudambassis ranga	Ambassidae	Perciformes	Zinjra	2009-10-01	Bharuch (lakkhigo)	Estuary	Day	Drag net	1077-78	RGJ	Nil	Nil
Pseudambassis ranga	Pseudambassis ranga	Ambassidae	Perciformes	Zinjra	2010-02-15	Sultanpur	Barna	Night	Gill net	479-480	NF221	IOFBI127-11	652[0n]
Pseudambassis ranga	Pseudambassis ranga	Ambassidae	Perciformes	Zinjra	2010-02-15	Sultanpur	Barna	Night	Gill net	479-480	NF222	DBFN053-11	579[0n]
Pseudambassis ranga	Pseudambassis ranga	Ambassidae	Perciformes	Zinjra	2010-07-17	Maheshwar	Narmada	Night	Gill net	182-185	NF338	Nil	Nil
Pseudambassis ranga	Pseudambassis ranga	Ambassidae	Perciformes	Zinjra	2010-07-18	Pati	Goi	Day	Gill net	261-262	NF361	Nil	Nil
Pseudambassis ranga	Pseudambassis ranga	Ambassidae	Perciformes	Zinjra	2010-07-18	Pati	Goi	Day	Gill net	261-262	NF362	Nil	Nil
Pseudambassis ranga	Pseudambassis ranga	Ambassidae	Perciformes	Zinjra	2010-07-18	Pati	Goi	Day	Gill net	261-262	NF363	Nil	Nil
Pseudambassis ranga	Pseudambassis ranga	Ambassidae	Perciformes	Zinjra	2011-02-24	Tawa	Tendwa	Night	Gill net	1691-1692	NF629	Nil	Nil
Pseudambassis ranga	Pseudambassis ranga	Ambassidae	Perciformes	Zinjra	2011-02-24	Tawa	Tendwa	Night	Gill net	1691-1692	NF630.1	Nil	Nil
Pseudambassis ranga	Pseudambassis ranga	Ambassidae	Perciformes	Zinjra	2011-02-25	Hoshangabad	Narmada	Night	Gill net	1794-1795	NF683	DBFN234-11	650[0n]
Pseudambassis ranga	Pseudambassis ranga	Ambassidae	Perciformes	Zinjra	2011-03-01	Kolar dam	Kolar	Night	Gill net	1953-1955	NF742	Nil	Nil
Pseudambassis ranga	Pseudambassis ranga	Ambassidae	Perciformes	Zinjra	2009-11-19	Dindori	Narmada	Day	Gill net	1232-1235	NF97	Nil	Nil
Puntius pinnauratus	Puntius sarana	Cyprinidae	Cypriniformes	Khoyla	2009-11-19	Dindori	Narmada	Day	Gill net	1317-1322	NF115	DBFN027-11	644[0n]
Puntius sarana	Puntius sarana	Cyprinidae	Cypriniformes	Khoyla	2009-11-22	Bhamni	Banjar	Day	Cast net	1490-1496	NF134	Nil	Nil
Puntius sarana	Puntius sarana	Cyprinidae	Cypriniformes	Khoyla	2009-11-22	Bhamni	Banjar	Day	Cast net	1533-1540	NF140	DBFN038-11	652[0n]
Puntius sarana	Puntius sarana	Cyprinidae	Cypriniformes	Khoyla	2010-10-02	Harda	Anchinal	Night	Cast net	274-277	NF146	Nil	Nil
Puntius sarana	Puntius sarana	Cyprinidae	Cypriniformes	Khoyla	2010-10-02	Harda	Anchinal	Night	Cast net	274-277	NF147	Nil	Nil
Puntius sarana	Puntius sarana	Cyprinidae	Cypriniformes	Khoyla	2010-10-02	Harda	Anchinal	Night	Cast net	274-277	NF148	Nil	Nil
Puntius sarana	Puntius sarana	Cyprinidae	Cypriniformes	Sairi	2009-11-18	Bargi	Bargi	Day	Cast net	1200-1203	NF88	Nil	Nil
Puntius sarana	Puntius sarana	Cyprinidae	Cypriniformes	Khoyla	2010-09-09	Mandla	Banjar	Day	Gill net	973-976	NF474	Nil	Nil
Puntius sarana	Puntius sarana	Cyprinidae	Cypriniformes	Khoyla	2010-10-21	Rajpipla	Narmada	Night	Gill net	1379-1382	NF614	Nil	Nil
Puntius sarana	Puntius sarana	Cyprinidae	Cypriniformes	Khoyla	2009-11-19	Dindori	Narmada	Day	Gill net	1236-1239	NF98	IOFBI049-11	622[0n]
Puntius ticto	Puntius ticto	Cyprinidae	Cypriniformes	Kutri	2010-10-02	Harda	Anchinal	Night	Cast net	346-350	NF173	Nil	Nil
Puntius ticto	Puntius ticto	Cyprinidae	Cypriniformes	Kutri	2010-10-02	Harda	Anchinal	Night	Cast net	346-350	NF174	Nil	Nil
Puntius amphibius	Puntius ticto	Cyprinidae	Cypriniformes	Sairi	2010-02-15	Sultanpur	Barna	Night	Gill net	496-497	NF231	Nil	Nil
Puntius amphibius	Puntius ticto	Cyprinidae	Cypriniformes	Kutri	2010-02-15	Sultanpur	Barna	Night	Gill net	498-499	NF232	DBFN062-11	652[0n]
Puntius sarana	Puntius sarana	Cyprinidae	Cypriniformes	Khoyla	2010-07-15	Indira Sagar	Narmada	Night	Gill net	58-60	NF284	Nil	Nil
Puntius sarana	Puntius sarana	Cyprinidae	Cypriniformes	Khoyla	2010-07-15	Morttak (Sanawat)	Narmada	Night	Gill net	58-60	NF285	Nil	Nil
Puntius sarana	Puntius sarana	Cyprinidae	Cypriniformes	Not available	2010-09-09	Mandla	Banjar	Day	Gill net	968-970	NF469	Nil	Nil
Puntius sarana	Puntius sarana	Cyprinidae	Cypriniformes	Not available	2010-09-09	Mandla	Banjar	Day	Gill net	968-970	NF470	Nil	Nil
Puntius sarana	Puntius sarana	Cyprinidae	Cypriniformes	Dhebra	2012-06-27	Bharuch	Estuary	Night	Gill net	12255098-00	NF769	DBFN338-12	652[0n]
Puntius sarana	Puntius sarana	Cyprinidae	Cypriniformes	Dhebra	2010-07-18	Pati	Goi	Day	Cast net	334-337	NF398	Nil	Nil
Puntius sarana	Puntius sarana	Cyprinidae	Cypriniformes	Kutra	2009-11-18	Bargi	Bargi	Day	Cast net	1142-1146	NF78	Nil	Nil
Puntius sarana	Puntius sarana	Cyprinidae	Cypriniformes	Dhebra	2009-07-09	Morttak (Sanawat)	Narmada	Night	Gill net	767-768	NF10	Nil	Nil
Puntius sarana	Puntius sarana	Cyprinidae	Cypriniformes	Dhebra	2010-02-11	Tawa	Tendwa	Night	Gill net	421-425	NF199	DBFN046-11	652[0n]
Puntius sarana	Puntius sarana	Cyprinidae	Cypriniformes	Dhebra	2010-02-11	Chakaldi	Kolar	Night	Gill net	451-453	NF201	DBFN309-12	652[0n]
Puntius sarana	Puntius sarana	Cyprinidae	Cypriniformes	Dhebra	2010-02-11	Chakaldi	Kolar	Night	Gill net	451-453	NF202	DBFN310-12	652[0n]
Puntius sarana	Puntius sarana	Cyprinidae	Cypriniformes	Dhebra	2010-02-11	Chakaldi	Kolar	Night	Gill net	454	NF203	DBFN311-12	652[0n]
Puntius sarana	Puntius sarana	Cyprinidae	Cypriniformes	Dhebra	2010-02-15	Sultanpur	Barna	Night	Gill net	493-495	NF230	Nil	Nil
Puntius sarana	Puntius sarana	Cyprinidae	Cypriniformes	Dhebra	2010-02-15	Sultanpur	Barna	Night	Gill net	500-504	NF233	Nil	Nil
Puntius sarana	Puntius sarana	Cyprinidae	Cypriniformes	Dhebra	2010-09-09	Hoshangabad	Narmada	Night	Gill net	1202-1203	NF253	Nil	Nil
Puntius sarana	Puntius sarana	Cyprinidae	Cypriniformes	Dhebra	2010-03-20	Hoshangabad	Narmada	Night	Gill net	1227-1229	NF264	DBFN090-11	652[0n]
Puntius sarana	Puntius sarana	Cyprinidae	Cypriniformes	Dhebra	2010-07-15	Indira Sagar	Narmada	Night	Gill net	74-76	NF292	Nil	Nil
Puntius sarana	Puntius sarana	Cyprinidae	Cypriniformes	Dhebra	2010-07-16	Choral	Choral	Night	Gill net	112-115	NF311	Nil	Nil
Puntius sarana	Puntius sarana	Cyprinidae	Cypriniformes	Dhebra	2010-07-16	Choral	Choral	Night	Gill net	112-115	NF321	Nil	Nil
Puntius sarana	Puntius sarana	Cyprinidae	Cypriniformes	Dhebra	2010-07-16	Choral	Choral	Night	Gill net	112-115	NF322	Nil	Nil
Puntius sarana	Puntius sarana	Cyprinidae	Cypriniformes	Dhebra	2010-07-17	Maheshwar	Narmada	Night	Gill net	219-223	NF355	DBFN118-11	600[0n]
Puntius sarana	Puntius sarana	Cyprinidae	Cypriniformes	Dhebra	2010-07-17	Maheshwar	Narmada	Night	Gill net	219-223	NF356	DBFN119-11	585[0n]
Puntius sarana	Puntius sarana	Cyprinidae	Cypriniformes	Dhebra	2010-09-06	Bargi	Bargi	Night	Gill net	773-775	NF413	Nil	Nil
Puntius sarana	Puntius sarana	Cyprinidae	Cypriniformes	Dhebra	2010-09-06	Bargi	Bargi	Night	Gill net	783-784	NF418	Nil	Nil
Puntius sarana	Puntius sarana	Cyprinidae	Cypriniformes	Dhebra	2010-09-09	Mandla	Banjar	Day	Gill net	961-964	NF465	DBFN150-11	652[0n]
Puntius sarana	Puntius sarana	Cyprinidae	Cypriniformes	Dhebra	2010-10-22	Kevadia (Sardar)	Narmada	Night	Gill net	1417-1420	NF624	Nil	Nil
Puntius sarana	Puntius sarana	Cyprinidae	Cypriniformes	Dhebra	2010-10-22	Kevadia (Sardar)	Narmada	Night	Gill net	1417-1420	NF625	Nil	Nil
Puntius sarana	Puntius sarana	Cyprinidae	Cypriniformes		2011-02-24	Tawa	Tendwa	Night	Gill net	1716-1717	NF651	DBFN206-11	652[0n]
Puntius sarana	Puntius sarana	Cyprinidae	Cypriniformes	Dhebra	2011-02-24	Tawa	Tendwa	Night	Gill net	1718-1719	NF652	DBFN207-11	652[0n]
Puntius sarana	Puntius sarana	Cyprinidae	Cypriniformes	Dhebra	2011-03-01	Kolar dam	Kolar	Night	Gill net	1927-1928	NF728	Nil	Nil
Puntius sarana	Puntius sarana	Cyprinidae	Cypriniformes	Dhebra	2011-03-01	Kolar dam	Kolar	Night	Gill net	1927-1928	NF729	Nil	Nil
Puntius sarana	Puntius sarana	Cyprinidae	Cypriniformes	Dhebra	2009-10-02	Rajpipla	Narmada	Day	Gill net	1097-1100	NF73	Nil	Nil
Puntius sarana	Puntius sarana	Cyprinidae	Cypriniformes	Dhebra	2011-03-01	Kolar dam	Kolar	Night	Gill net	1935-1936	NF734	Nil	Nil
Puntius sophore	Puntius sophore	Cyprinidae	Cypriniformes	Sairi	2010-10-02	Harda	Anchinal	Night	Cast net	342-345	NF170	Nil	Nil
Puntius sophore	Puntius sophore	Cyprinidae	Cypriniformes	Sairi	2010-10-02	Harda	Anchinal	Night	Cast net	342-345	NF171	Nil	Nil
Puntius sophore	Puntius sophore	Cyprinidae	Cypriniformes	Sairi	2010-10-02	Harda	Anchinal	Night	Cast net	342-345	NF172	Nil	Nil
Puntius sophore	Puntius sophore	Cyprinidae	Cypriniformes	Kutri	2010-10-02	Harda	Anchinal	Night	Cast net	365-366	NF184	Nil	Nil
Puntius sophore	Puntius sophore	Cyprinidae	Cypriniformes	Sairi	2010-07-16	Choral	Choral	Night	Cast net	97-99	NF301	Nil	Nil
Puntius sophore	Puntius sophore	Cyprinidae	Cypriniformes	Sairi	2010-07-16	Choral	Choral	Night	Cast net	97-99	NF303	Nil	Nil
Puntius sophore	Puntius sophore	Cyprinidae	Cypriniformes	Sairi	2010-07-16	Choral	Choral	Night	Cast net	97-99	NF305	Nil	Nil
Puntius sophore	Puntius sophore	Cyprinidae	Cypriniformes	Kutri	2010-07-16	Choral	Choral	Night	Cast net	108-109	NF308	Nil	Nil
Puntius sophore	Puntius sophore	Cyprinidae	Cypriniformes	Kutri	2010-07-16	Choral	Choral	Night	Cast net	108-109	NF309	Nil	Nil
Puntius sophore	Puntius sophore	Cyprinidae	Cypriniformes	Sairi	2010-07-18	Pati	Goi	Day	Cast net	309-312	NF391	Nil	Nil
Puntius sophore	Puntius sophore	Cyprinidae	Cypriniformes	Sairi	2010-07-09	Dindori	Narmada	Day	Cast net	851-554	NF431	Nil	Nil
Puntius sophore	Puntius sophore	Cyprinidae	Cypriniformes	Sairi	2010-07-09	Dindori	Narmada	Day	Cast net	856-857	NF432	Nil	Nil
Puntius sophore	Puntius sophore	Cyprinidae	Cypriniformes	Sairi	2010-07-09	Dindori	Narmada	Day	Cast net	867-872	NF438	Nil	Nil
Puntius sophore	Puntius sophore	Cyprinidae	Cypriniformes	Sairi	2010-07-09	Dindori	Narmada	Day	Cast net	867-872	NF439	DBFN137-11	652[0n]
Puntius sophore	Puntius sophore	Cyprinidae	Cypriniformes	Sairi	2010-07-09	Dindori	Narmada	Day	Cast net	867-872	NF440	Nil	Nil
Puntius sophore	Puntius sophore	Cyprinidae	Cypriniformes	Sairi	2010-07-09	Dindori	Narmada	Day	Cast net	867-872	NF441	Nil	Nil
Puntius sophore	Puntius sophore	Cyprinidae	Cypriniformes	Not available	2010-08-09	Rusa	Tudar	Day	Cast net	907-914	NF452	Nil	Nil
Puntius sophore	Puntius sophore	Cyprinidae	Cypriniformes	Not available	2010-08-09	Rusa	Tudar	Day	Cast net	907-914	NF453	Nil	Nil
Puntius sophore	Puntius sophore	Cyprinidae	Cypriniformes	Not available	2010-08-09	Rusa	Tudar	Day	Cast net	907-914	NF454	Nil	Nil
Puntius sophore	Puntius sophore	Cyprinidae	Cypriniformes	Sairi	2010-09-08	Rusa	Tudar	Day	Cast net	915-919	NF455	Nil	Nil
Puntius sophore	Puntius sophore	Cyprinidae	Cypriniformes	Sairi	2010-09-08	Rusa	Tudar	Day	Cast net	915-919	NF456	Nil	Nil
Puntius sophore	Puntius sophore	Cyprinidae	Cypriniformes	Kutri	2010-09-09	Mandla	Banjar	Day	Cast net	994-997	NF489	DBFN166-11	602[0n]
Puntius sophore	Puntius sophore	Cyprinidae	Cypriniformes	Kutri	2010-09-09	Mandla	Banjar	Day	Cast net	994-997	NF490	DBFN167-11	635[0n]
Puntius sophore	Puntius sophore	Cyprinidae	Cypriniformes	Kutri	2010-09-09	Mandla	Banjar	Day	Cast net	994-997	NF491	Nil	Nil
Puntius sophore	Puntius sophore	Cyprinidae	Cypriniformes	Kutri	2009-11-18	Bargi	Bargi	Day	Cast net	1137-1141	NF76	Nil	Nil
Puntius sophore	Puntius sophore	Cyprinidae	Cypriniformes	Kutri	2009-11-18	Bargi	Bargi	Day	Cast net	1137-1141	NF77	Nil	Nil
Puntius sophore	Puntius sophore	Cyprinidae	Cypriniformes	Kutri	2009-11-19	Dindori	Narmada	Day	Gill net	1336-1343	NF118	Nil	Nil
Puntius sophore	Puntius sophore	Cyprinidae	Cypriniformes	Sairi	2010-07-15	Morttak (Sanawat)	Narmada	Night	Gill net	55-57	NF283	Nil	Nil
Puntius sophore	Puntius sophore	Cyprinidae	Cypriniformes	Sairi	2010-07-15	Morttak (Sanawat)	Narmada	Night	Gill net	55-57	NF286	Nil	Nil
Puntius sophore	Puntius sophore	Cyprinidae	Cypriniformes	Sairi	2010-09-09	Mandla	Banjar	Day	Gill net	971-972	NF471	DBFN154-11	600[0n]
Puntius sophore	Puntius sophore	Cyprinidae	Cypriniformes	Sairi	2010-09-09	Mandla	Banjar	Day	Gill net	971-972	NF472	DBFN155-11	581[0n]
Puntius sophore	Puntius sophore	Cyprinidae	Cypriniformes	Sairi	2010-09-09	Mandla	Banjar	Day	Gill net	971-972	NF473	Nil	Nil
Puntius sophore	Puntius sophore	Cyprinidae	Cypriniformes	Kutri	2010-10-21	Rajpipla	Narmada	Night	Gill net	1376-1378	NF612	Nil	Nil
Puntius sophore	Puntius sophore	Cyprinidae	Cypriniformes	Kutri	2010-10-21	Rajpipla	Narmada	Night	Gill net	1376-1378	NF613	Nil	Nil
Puntius sophore	Puntius sophore	Cyprinidae	Cypriniformes	Sairi	2011-02-24	Tawa	Tendwa	Night	Gill net	1706-1707	NF640	Nil	Nil
Puntius sophore	Puntius sophore	Cyprinidae	Cypriniformes	Sairi	2011-02-24	Tawa	Tendwa	Night	Gill net	1706-1707	NF642	Nil	Nil
Puntius sophore	Puntius sophore	Cyprinidae	Cypriniformes		2011-02-25	Hoshangabad	Narmada	Night	Gill net	Not available	NF671	DBFN223-11	652[0n]
Puntius sp.	Puntius sarana	Cyprinidae	Cypriniformes	Not available	2010-09-09	Mandla	Banjar	Day	Gill net	968-970	NF467	DBFN152-11	652[0n]
Puntius sp.	Puntius sarana	Cyprinidae	Cypriniformes	Not available	2010-09-09	Mandla	Banjar	Day	Gill net	968-970	NF468	DBFN153-11	652[0n]
Puntius ticto	Puntius ticto	Cyprinidae	Cypriniformes	Godar	2010-10-02	Harda	Anchinal	Night	Cast net	351-355	NF175	Nil	Nil
Puntius ticto	Puntius ticto	Cyprinidae	Cypriniformes	Godar	2010-10-02	Harda	Anchinal	Night	Cast net	351-355	NF176	Nil	Nil
Puntius ticto	Puntius ticto	Cyprinidae	Cypriniformes	Godar	2010-10-02	Harda	Anchinal	Night	Cast net	351-355	NF177	Nil	Nil
Puntius ticto	Puntius ticto	Cyprinidae	Cypriniformes	Godar	2010-10-02	Harda	Anchinal	Night	Cast net	puntius	NF182	Nil	Nil
Puntius ticto	Puntius ticto	Cyprinidae	Cypriniformes	Kutri	2010-03-20	Hoshangabad	Narmada	Night	Cast net	1216-1219	NF261	DBFN087-11	652[0n]
Puntius ticto	Puntius ticto	Cyprinidae	Cypriniformes	Phodadi	2010-07-16	Choral	Choral	Night	Cast net	103-105	NF304	Nil	Nil
Puntius ticto	Puntius ticto	Cyprinidae	Cypriniformes	Godar	2010-07-18	Pati	Goi	Day	Cast net	271-273	NF368	Nil	Nil
Puntius ticto	Puntius ticto	Cyprinidae	Cypriniformes	Godar	2010-07-18	Pati	Goi	Day	Cast net	271-273	NF369	Nil	Nil
Puntius ticto	Puntius ticto	Cyprinidae	Cypriniformes	Godar	2010-07-18	Pati	Goi	Day	Cast net	271-273	NF370	Nil	Nil
Puntius ticto	Puntius ticto	Cyprinidae	Cypriniformes	Godar	2010-07-18	Pati	Goi	Day	Cast net	274-277	NF371	Nil	Nil
Puntius ticto	Puntius ticto	Cyprinidae	Cypriniformes	Godar	2010-07-18	Pati	Goi	Day	Cast net	278-279	NF372	Nil	Nil
Puntius ticto	Puntius ticto	Cyprinidae	Cypriniformes	Godar	2010-07-18	Pati	Goi	Day	Cast net	280-281	NF373	Nil	Nil
Puntius ticto	Puntius ticto	Cyprinidae	Cypriniformes	Phodadi	2009-09-09	Pati	Goi	Day	Cast net	869-873	NF39	Nil	Nil
Puntius ticto	Puntius ticto	Cyprinidae	Cypriniformes	Phodadi	2010-07-18	Pati	Goi	Day	Cast net	318-320	NF393	Nil	Nil
Puntius ticto	Puntius ticto	Cyprinidae	Cypriniformes	Godar	2010-07-09	Dindori	Narmada	Day	Cast net	847-850	NF428	Nil	Nil
Puntius ticto	Puntius ticto	Cyprinidae	Cypriniformes	Godar	2010-07-09	Dindori	Narmada	Day	Cast net	847-850	NF429	Nil	Nil
Puntius ticto	Puntius ticto	Cyprinidae	Cypriniformes	Godar	2010-07-09	Dindori	Narmada	Day	Cast net	847-850	NF430	Nil	Nil
Puntius ticto	Puntius ticto	Cyprinidae	Cypriniformes	Godar	2010-07-09	Dindori	Narmada	Day	Cast net	873-876	NF442	Nil	Nil
Puntius ticto	Puntius ticto	Cyprinidae	Cypriniformes	Godar	2010-07-09	Dindori	Narmada	Day	Cast net	873-876	NF443	Nil	Nil
Puntius ticto	Puntius ticto	Cyprinidae	Cypriniformes	Godar	2010-07-09	Dindori	Narmada	Day	Cast net	873-876	NF444	Nil	Nil
Puntius ticto	Puntius ticto	Cyprinidae	Cypriniformes	Phodadi	2010-09-08	Rusa	Tudar	Day	Cast net	920-923	NF457	Nil	Nil
Puntius ticto	Puntius ticto	Cyprinidae	Cypriniformes	Phodadi	2010-09-08	Rusa	Tudar	Day	Cast net	920-923	NF458	Nil	Nil
Puntius ticto	Puntius ticto	Cyprinidae	Cypriniformes	Phodadi	2010-09-08	Rusa	Tudar	Day	Cast net	920-923	NF459	Nil	Nil
Puntius ticto	Puntius ticto	Cyprinidae	Cypriniformes	Phodadi	2010-09-08	Rusa	Tudar	Day	Cast net	920-923	NF460	Nil	Nil
Puntius ticto	Puntius ticto	Cyprinidae	Cypriniformes	Phodadi	2010-03-20	Chakaldi	Kolar	Night	Gill net	467-471	NF216	Nil	Nil
Puntius ticto	Puntius ticto	Cyprinidae	Cypriniformes	Dhebra	2010-02-15	Sultanpur	Barna	Night	Gill net	472-473	NF217	DBFN048-11	607[0n]
Puntius ticto	Puntius ticto	Cyprinidae	Cypriniformes	Dhebra	2010-02-15	Sultanpur	Barna	Night	Gill net	472-473	NF218	DBFN049-11	652[0n]
Puntius ticto	Puntius ticto	Cyprinidae	Cypriniformes	Kutri	2010-07-18	Pati	Goi	Day	Gill net	313-317	NF392	Nil	Nil
Puntius ticto	Puntius ticto	Cyprinidae	Cypriniformes	Phodadi	2011-02-24	Tawa	Tendwa	Night	Gill net	1704-1705	NF638	DBFN197-11	652[0n]
Puntius ticto	Puntius ticto	Cyprinidae	Cypriniformes	Phodadi	2011-02-24	Tawa	Tendwa	Night	Gill net	1704-1705	NF639	Nil	Nil
Puntius ticto	Puntius ticto	Cyprinidae	Cypriniformes	Phodadi	2011-02-24	Tawa	Tendwa	Night	Gill net	1708-1709	NF643	DBFN200-11	652[0n]
Puntius ticto	Puntius ticto	Cyprinidae	Cypriniformes	Phodadi	2011-02-24	Tawa	Tendwa	Night	Gill net	1708-1709	NF644	DBFN201-11	652[0n]
Puntius ticto	Puntius ticto	Cyprinidae	Cypriniformes	Phodadi	2011-02-24	Tawa	Tendwa	Night	Gill net	1708-1709	NF645	Nil	Nil
Puntius ticto	Puntius ticto	Cyprinidae	Cypriniformes	Godar	2009-10-02	Rajpipla	Narmada	Day	Gill net	1058-1062	NF65	Nil	Nil
Puntius ticto	Puntius ticto	Cyprinidae	Cypriniformes	Phodadi	2011-02-25	Hoshangabad	Narmada	Night	Gill net	1791-1793	NF679	DBFN231-11	652[0n]
Puntius ticto	Puntius ticto	Cyprinidae	Cypriniformes	Phodadi	2009-10-02	Rajpipla	Narmada	Day	Gill net	1058-1062	NF68	Nil	Nil
Puntius ticto	Puntius ticto	Cyprinidae	Cypriniformes	Phodadi	2011-02-25	Hoshangabad	Narmada	Night	Gill net	1791-1793	NF680	DBFN232-11	652[0n]
Puntius ticto	Puntius ticto	Cyprinidae	Cypriniformes	Phodadi	2011-02-25	Hoshangabad	Narmada	Night	Gill net	1791-1793	NF681	Nil	Nil
Puntius ticto	Puntius ticto	Cyprinidae	Cypriniformes	Phodadi	2011-02-27	Sultanpur	Barna	Night	Gill net	1853-1854	NF720	DBFN265-11	544[0n]
Rasbora daniconius	Rasbora daniconius	Cyprinidae	Cypriniformes	Johra	2009-11-21	Rusa	Tudar	Day	Cast net	1456-1459	NF125	Nil	Nil
Rasbora daniconius	Rasbora daniconius	Cyprinidae	Cypriniformes	Dadaye	2009-11-21	Rusa	Tudar	Day	Cast net	1465-1469	NF126	Nil	Nil
Rasbora daniconius	Rasbora daniconius	Cyprinidae	Cypriniformes	Not available	2010-07-09	Dindori	Narmada	Day	Cast net	877-880	NF445	DBFN139-11	652[0n]
Rasbora daniconius	Rasbora daniconius	Cyprinidae	Cypriniformes	Not available	2010-07-09	Dindori	Narmada	Day	Cast net	877-880	NF446	DBFN140-11	652[0n]
Rasbora daniconius	Rasbora daniconius	Cyprinidae	Cypriniformes	Johra	2012-05-12	Maheshwar	Narmada	Day	Cast net	Not available	NF757	DBFN371-12	652[0n]
Rasbora daniconius	Rasbora daniconius	Cyprinidae	Cypriniformes	Not available	2012-06-28	Rajpipla	Narmada	Day	Cast net	12255116-117	NF780	DBFN348-12	652[0n]
Rasbora rasbora	Rasbora rasbora	Cyprinidae	Cypriniformes	Anjola	2010-09-09	Mandla	Banjar	Day	Cast net	1010-1015	NF498	DBFN173-11	652[0n]
Rasbora rasbora	Rasbora rasbora	Cyprinidae	Cypriniformes	Anjola	2010-09-09	Mandla	Banjar	Day	Cast net	1010-1015	NF500	Nil	Nil
Rasbora rasbora	Rasbora rasbora	Cyprinidae	Cypriniformes	Anjola	2010-02-15	Sultanpur	Barna	Night	Gill net	487-490	NF227	DBFN058-11	574[0n]
Rasbora rasbora	Rasbora rasbora	Cyprinidae	Cypriniformes	Anjola	2010-07-16	Choral	Choral	Night	Gill net	100-102	NF302	Nil	Nil
Rasbora rasbora	Rasbora rasbora	Cyprinidae	Cypriniformes	Anjola	2010-07-16	Choral	Choral	Night	Gill net	106-107	NF306	Nil	Nil
Rasbora rasbora	Rasbora rasbora	Cyprinidae	Cypriniformes	Anjola	2011-02-27	Sultanpur	Barna	Night	Gill net	1851-1852	NF717	DBFN264-11	652[0n]
Rasbora rasbora	Rasbora rasbora	Cyprinidae	Cypriniformes	Anjola	2011-02-27	Sultanpur	Barna	Night	Gill net	1851-1852	NF718	Nil	Nil
Rhinomugil corsula	Rhinomugil corsula	Mugilidae	Perciformes	Not available	2010-10-20	Bharuch	Estuary	Day	Gill net	1289-1292	NF567	Nil	Nil
Rhinomugil corsula	Rhinomugil corsula	Mugilidae	Perciformes	Not available	2010-10-20	Bharuch	Estuary	Day	Gill net	1289-1292	NF568	DBFN296-12	562[1n]
Rhinomugil corsula	Rhinomugil corsula	Mugilidae	Perciformes		2012-06-27	Bharuch	Estuary	Night	Gill net	1225081-82	NF759	DBFN328-12	603[0n]
Rhinomugil corsula	Rhinomugil corsula	Mugilidae	Perciformes	Not available	2013-09-12	Bharuch	Narmada	Night	Gill net	NFGJ573	NFGJ573	DBFN393-12	652[0n]
Salmophasia bacaila	Salmophasia bacaila	Cyprinidae	Cypriniformes	Chalia	2010-10-02	Harda	Anchinal	Night	Cast net	364	NF183	Nil	Nil
Salmophasia bacaila	Salmophasia bacaila	Cyprinidae	Cypriniformes	Chalia	2010-07-16	Choral	Choral	Night	Cast net	85-87	NF296	Nil	Nil
Salmophasia bacaila	Salmophasia bacaila	Cyprinidae	Cypriniformes	Chalia	2010-07-16	Choral	Choral	Night	Cast net	85-87	NF297	Nil	Nil
Salmophasia bacaila	Salmophasia bacaila	Cyprinidae	Cypriniformes	Chalia	2010-09-09	Mandla	Banjar	Day	Cast net	1006-1009	NF495	DBFN171-11	594[0n]
Salmophasia bacaila	Salmophasia bacaila	Cyprinidae	Cypriniformes	Chalia	2010-09-09	Mandla	Banjar	Day	Cast net	1006-1009	NF497	DBFN172-11	652[0n]
Salmophasia bacaila	Salmophasia bacaila	Cyprinidae	Cypriniformes	Chalia	2009-11-18	Bargi	Bargi	Day	Cast net	1194-1199	NF87	Nil	Nil
Salmophasia bacaila	Salmophasia bacaila	Cyprinidae	Cypriniformes	Not available	2010-10-02	Harda	Anchinal	Night	Gill net	322-328	NF163	Nil	Nil
Salmophasia bacaila	Salmophasia bacaila	Cyprinidae	Cypriniformes	Chalia	2010-02-11	Tawa	Tendwa	Night	Gill net	396-400	NF190	Nil	Nil
Salmophasia bacaila	Salmophasia bacaila	Cyprinidae	Cypriniformes	Chalia	2010-02-11	Tawa	Tendwa	Night	Gill net	396-400	NF191	DBFN039-11	558[0n]
Salmophasia bacaila	Salmophasia bacaila	Cyprinidae	Cypriniformes	Chalia	2010-02-11	Tawa	Tendwa	Night	Gill net	396-400	NF192	DBFN040-11	599[1n]
Salmophasia bacaila	Salmophasia bacaila	Cyprinidae	Cypriniformes	Chalia	2010-07-14	Morttak (Badwani)	Narmada	Night	Gill net	101-0015-17	NF266	Nil	Nil
Salmophasia bacaila	Salmophasia bacaila	Cyprinidae	Cypriniformes	Chalia	2010-07-14	Morttak (Badwani)	Narmada	Night	Gill net	15-17	NF267	Nil	Nil
Salmophasia bacaila	Salmophasia bacaila	Cyprinidae	Cypriniformes	Chalia	2010-07-14	Morttak (Badwani)	Narmada	Night	Gill net	15-17	NF280	Nil	Nil
Salmophasia bacaila	Salmophasia bacaila	Cyprinidae	Cypriniformes	Chalia	2010-07-17	Maheshwar	Narmada	Night	Gill net	194-197	NF344	DBFN110-11	541[0n]
Salmophasia bacaila	Salmophasia bacaila	Cyprinidae	Cypriniformes	Chalia	2010-07-17	Maheshwar	Narmada	Night	Gill net	209-212	NF350	Nil	Nil
Salmophasia bacaila	Salmophasia bacaila	Cyprinidae	Cypriniformes	Chalia	2010-07-17	Maheshwar	Narmada	Night	Gill net	194-197	NF351	Nil	Nil
Salmophasia bacaila	Salmophasia bacaila	Cyprinidae	Cypriniformes	Chalia	2010-07-18	Pati	Goi	Day	Gill net	303-304	NF383	Nil	Nil
Salmophasia bacaila	Salmophasia bacaila	Cyprinidae	Cypriniformes	Chalia	2011-02-24	Tawa	Tendwa	Night	Gill net	1685-1686	NF401	Nil	Nil
Salmophasia bacaila	Salmophasia bacaila	Cyprinidae	Cypriniformes	Chalia	2011-02-24	Tawa	Tendwa	Night	Gill net	1685-1686	NF402	Nil	Nil
Salmophasia bacaila	Salmophasia bacaila	Cyprinidae	Cypriniformes	Chalia	2010-10-21	Rajpipla	Narmada	Night	Gill net	1367-1369	NF606	Nil	Nil
Salmophasia bacaila	Salmophasia bacaila	Cyprinidae	Cypriniformes	Chalia	2010-10-21	Rajpipla	Narmada	Night	Gill net	1367-1369	NF607	Nil	Nil
Salmophasia bacaila	Salmophasia bacaila	Cyprinidae	Cypriniformes	Chalia	2011-02-25	Hoshangabad	Narmada	Night	Gill net	1778-1779	NF670	DBFN222-11	652[0n]
Salmophasia bacaila	Salmophasia bacaila	Cyprinidae	Cypriniformes	Chalia	2011-02-27	Sultanpur	Barna	Night	Gill net	1843-1844	NF711	Nil	Nil
Salmophasia boopis	Salmophasia boopis	Cyprinidae	Cypriniformes	Chehal/imli	2010-10-02	Harda	Anchinal	Night	Cast net	314-316	NF160	Nil	Nil
Salmophasia boopis	Salmophasia boopis	Cyprinidae	Cypriniformes	Chehal/imli	2010-10-02	Harda	Anchinal	Night	Cast net	314-316	NF161	Nil	Nil
Salmophasia boopis	Salmophasia boopis	Cyprinidae	Cypriniformes	Chehal/imli	2010-10-02	Harda	Anchinal	Night	Cast net	317-321	NF162	Nil	Nil
Salmophasia boopis	Salmophasia boopis	Cyprinidae	Cypriniformes	Chehal/imli	2009-11-18	Bargi	Bargi	Day	Cast net	1187-1193	NF85	Nil	Nil
Salmophasia boopis	Salmophasia boopis	Cyprinidae	Cypriniformes	Chehal/imli	2009-11-18	Bargi	Bargi	Day	Cast net	1187-1193	NF86	Nil	Nil
Salmophasia boopis	Salmophasia boopis	Cyprinidae	Cypriniformes	Chehal/imli	2010-02-15	Sultanpur	Barna	Night	Gill net	484-486	NF225	DBFN056-11	591[0n]
Salmophasia boopis	Salmophasia boopis	Cyprinidae	Cypriniformes	Chehal/imli	2010-02-15	Sultanpur	Barna	Night	Gill net	484-486	NF226	Nil	Nil
Salmophasia boopis	Salmophasia boopis	Cyprinidae	Cypriniformes	Chehal/imli	2011-02-24	Tawa	Tendwa	Night	Gill net	1687-1688	NF403	Nil	Nil
Salmophasia boopis	Salmophasia boopis	Cyprinidae	Cypriniformes	Chehal/imli	2011-02-24	Tawa	Tendwa	Night	Gill net	1687-1688	NF405	Nil	Nil
Salmophasia boopis	Salmophasia boopis	Cyprinidae	Cypriniformes	Chehal/imli	2011-03-01	Kolar dam	Kolar	Night	Gill net	1961-1965	NF748	Nil	Nil
Salmophasia boopis	Salmophasia boopis	Cyprinidae	Cypriniformes	Chehal/imli	2011-03-01	Kolar dam	Kolar	Night	Gill net	1961-1965	NF749.1	Nil	Nil
Scatophagus argus	Scatophagus argus	Scatophagidae	Perciformes	Akaski	2009-09-30	Bharuch	Estuary	Night	Drag net	915-917	NF44	Nil	Nil
Scatophagus argus	Scatophagus argus	Scatophagidae	Perciformes	Akaski	2010-10-20	Bharuch	Estuary	Night	Drag net	1304-1307	NF578	DBFN325-12	652[0n]
Schistura montana	Schistura montana	Balitoridae	Cypriniformes	Gulu	2012-05-09	Dindori	Narmada	Day	Cast net	Not available	DNN1	DBFN363-12	652[0n]
Schistura montana	Schistura montana	Balitoridae	Cypriniformes	Gulu	2012-05-09	Dindori	Narmada	Day	Cast net	Not available	DNN2	DBFN364-12	644[0n]
Scomberoides lysan	Scomberoides lysan	Carangidae	Perciformes	Bangda	2009-09-30	Bharuch	Estuary	Night	Gill net	924-927	NF46	DBFN279-12	601[0n]
Sicamugil cascasia	Liza sp.	Mugilidae	Perciformes	Not available	2010-10-20	Bharuch	Estuary	Day	Gill net	1281-1283	NF565	DBFN295-12	627[0n]
Sicamugil cascasia	Liza sp.	Mugilidae	Perciformes	Not available	2010-10-20	Bharuch	Estuary	Night	Gill net	1299-1300	NF570	Nil	Nil
Sicamugil cascasia	Liza sp.	Mugilidae	Perciformes	Not available	2010-10-20	Bharuch	Estuary	Night	Gill net	1293-1295	NF571	Nil	Nil
Sicamugil cascasia	Liza sp.	Mugilidae	Perciformes	Not available	2010-10-20	Bharuch	Estuary	Night	Gill net	1299-1300	NF575	Nil	Nil
Sperata aor	Sperata aor	Bagridae	Siluriformes	Katiya	2009-11-19	Dindori	Narmada	Day	Gill net	1254-1262	NF101	Nil	Nil
Sperata aor	Sperata aor	Bagridae	Siluriformes	Katiya	2009-11-19	Dindori	Narmada	Day	Gill net	1254-1262	NF102	Nil	Nil
Sperata aor	Sperata aor	Bagridae	Siluriformes	Katiya	2009-11-19	Dindori	Narmada	Day	Gill net	1254-1262	NF103	DBFN017-11	552[0n]
Sperata aor	Sperata aor	Bagridae	Siluriformes	Katiya	2010-02-11	Tawa	Tendwa	Night	Gill net	405-409	NF195	DBFN042-11	590[0n]
Sperata aor	Sperata aor	Bagridae	Siluriformes	Katayda	2010-07-17	Maheshwar	Narmada	Night	Gill net	175-178	NF335	DBFN102-11	571[0n]
Sperata aor	Sperata aor	Bagridae	Siluriformes	Katiya	2011-02-25	Hoshangabad	Narmada	Night	Gill net	1746-1748	NF664	DBFN218-11	652[0n]
Sperata aor	Sperata aor	Bagridae	Siluriformes	Katayda	2011-02-27	Sultanpur	Barna	Night	Gill net	1868-1869	NF727	Nil	Nil
Sperata aor	Sperata aor	Bagridae	Siluriformes	Katiya	2009-10-02	Kevadia (Sardar)	Narmada	Night	Gill net	Not available	NFX 11	Nil	Nil
Sperata aor	Sperata aor	Bagridae	Siluriformes	Katiya	2009-10-02	Kevadia (Sardar)	Narmada	Night	Gill net	Not available	NFX 12	Nil	Nil
Sperata seenghala	Sperata seenghala	Bagridae	Siluriformes	Katiya	2010-02-11	Tawa	Tendwa	Night	Gill net	405-409	NF196	DBFN043-11	461[0n]
Sperata seenghala	Sperata seenghala	Bagridae	Siluriformes	Katayda	2009-09-08	Maheshwar	Narmada	Night	Gill net	828829	NF21	Nil	Nil
Sperata seenghala	Sperata seenghala	Bagridae	Siluriformes	Katayda	2010-03-20	Hoshangabad	Narmada	Night	Gill net	1204-1205	NF255	DBFN081-11	652[0n]
Sperata seenghala	Sperata seenghala	Bagridae	Siluriformes	Katayda	2010-09-06	Bargi	Bargi	Night	Gill net	759-761	NF406	Nil	Nil
Sperata seenghala	Sperata seenghala	Bagridae	Siluriformes	Katayda	2010-09-06	Bargi	Bargi	Night	Gill net	759-761	NF407	Nil	Nil
Sperata seenghala	Sperata seenghala	Bagridae	Siluriformes	Katayda	2010-07-09	Dindori	Narmada	Day	Gill net	888-891	NF449	DBFN143-11	535[0n]
Sperata seenghala	Sperata seenghala	Bagridae	Siluriformes	Katayda	2010-10-21	Rajpipla	Narmada	Night	Gill net	1358-1361	NF600	Nil	Nil
Sperata seenghala	Sperata seenghala	Bagridae	Siluriformes	Katayda	2010-10-21	Rajpipla	Narmada	Night	Gill net	1358-1361	NF601	Nil	Nil
Sperata seenghala	Sperata seenghala	Bagridae	Siluriformes	Katayda	2010-10-22	Kevadia (Sardar)	Narmada	Night	Gill net	1421-1425	NF626	Nil	Nil
Sperata seenghala	Sperata seenghala	Bagridae	Siluriformes	Katayda	2010-10-22	Kevadia (Sardar)	Narmada	Night	Gill net	1421-1425	NF627	Nil	Nil
Sperata seenghala	Sperata seenghala	Bagridae	Siluriformes	Katayda	2011-02-24	Tawa	Tendwa	Night	Gill net	1743-1745	NF663	DBFN217-11	632[0n]
Sperata seenghala	Sperata seenghala	Bagridae	Siluriformes	Katayda	2011-03-01	Kolar dam	Kolar	Night	Gill net	1968-1971	NF752	Nil	Nil
Sperata seenghala	Sperata seenghala	Bagridae	Siluriformes	Katayda	2009-09-08	Maheshwar	Narmada	Night	Gill net	818	NFX0	Nil	Nil
Strongylura strongylura	Strongylura strongylura	Belonidae	Beloniformes	Kagra	2009-10-01	Bharuch (lakkhigo)	Estuary	Day	Drag net	946-949	NF49	DBFN281-12	481[0n]
Strongylura strongylura	Strongylura strongylura	Belonidae	Beloniformes	Not available	2013-09-12	Bharuch	Narmada	Night	Gill net	NFGJ555	NFGJ555	DBFN392-12	652[0n]
Tenualosa toli	Tenualosa toli	Clupeidae	Clupeiformes	Palli	30/9/2009	Bharuch	Estuary	Night	Gill net	905-06	NF40	Nil	Nil
Tenualosa toli	Tenualosa toli	Clupeidae	Clupeiformes	Toli	2010-10-20	Bharuch	Estuary	Night	Gill net	1314	NF581	DBFN301-12	594[0n]
Tenualosa toli	Tenualosa toli	Clupeidae	Clupeiformes	Toli	2010-10-20	Bharuch	Estuary	Night	Gill net	1315-1316	NF582	DBFN302-12	618[0n]
Tenualosa toli	Tenualosa toli	Clupeidae	Clupeiformes	Toli	2010-10-20	Bharuch	Estuary	Night	Gill net	1315-1316	NF583	Nil	Nil
Tenualosa toli	Tenualosa toli	Clupeidae	Clupeiformes	Toli	2012-06-27	Bharuch	Estuary	Night	Gill net	12255087-88	NF766	DBFN335-12	650[0n]
Terapon jarbua	Not sequenced	Terapontidae	Perciformes	Not available	2009-10-01	Bharuch (lakkhigo)	Estuary	Day	Drag net	955-957	NF51	Nil	Nil
Terapon jarbua	Not sequenced	Terapontidae	Perciformes	Katiya	2009-10-01	Bharuch (lakkhigo)	Estuary	Day	Drag net	981-984	NF57	Nil	Nil
Terapon jarbua	Not sequenced	Terapontidae	Perciformes	Not available	2013-09-12	Bharuch	Narmada	Night	Gill net	NFGJ579	NFGJ579	Nil	Nil
Tor tor	Tor tor	Cyprinidae	Cypriniformes	Baddas	2012-05-09	Dindori	Narmada	Night	Gill net	Not available	DNP1	DBFN365-12	625[0n]
Tor tor	Tor tor	Cyprinidae	Cypriniformes	Baddas	2009-07-09	Mortakka	Narmada	Night	Gill net	Not available	MT1	DBFN362-12	652[0n]
Tor tor	Tor tor	Cyprinidae	Cypriniformes	Baddas	2009-07-09	Morttak (Badwani)	Narmada	Night	Gill net	Mob	MT2	Nil	Nil
Tor tor	Tor tor	Cyprinidae	Cypriniformes	Baddas	2010-10-02	Harda	Anchinal	Night	Gill net	337-341	NF169	DBFN308-12	652[0n]
Tor tor	Tor tor	Cyprinidae	Cypriniformes	Baddas	2010-10-02	Harda	Anchinal	Night	Gill net	337-341	NF181	Nil	Nil
Tor tor	Tor tor	Cyprinidae	Cypriniformes	Mahseer	2011-02-24	Tawa	Tendwa	Night	Gill net	1740-1742	NF662	DBFN216-11	652[0n]
Tor tor	Tor tor	Cyprinidae	Cypriniformes	Mahseer	2011-02-25	Hoshangabad	Narmada	Night	Gill net	1816-1821	NF699	DBFN248-11	600[0n]
Tor tor	Tor tor	Cyprinidae	Cypriniformes	Mahseer	2011-03-01	Kolar dam	Kolar	Night	Gill net	1937-1938	NF735	DBFN317-12	484[0n]
Tor tor	Tor tor	Cyprinidae	Cypriniformes	Mahseer	2012-02-27	Sultanpur	Barna	Night	Gill net	Not available	NFX 06	Nil	Nil
Tor tor	Tor tor	Cyprinidae	Cypriniformes	Mahseer	2012-02-27	Sultanpur	Barna	Night	Gill net	Not available	NFX 07	Nil	Nil
Tor tor	Tor tor	Cyprinidae	Cypriniformes	Mahseer	2009-09-09	Indira Sagar	Narmada	Night	Gill net	785	NFX 10	Nil	Nil
Tor tor	Tor tor	Cyprinidae	Cypriniformes	Mahseer	2009-09-09	Indira Sagar	Narmada	Night	Gill net	784	NFXX	Nil	Nil
Tor tor	Tor tor	Cyprinidae	Cypriniformes	Mahseer	2012-05-23	Rajpipla	Narmada	Night	Gill net	Not available	RPT	DBFN327-12	605[0n]
Upeneus vittatus	Upeneus vittatus	Mullidae	Perciformes	Not available	2010-10-20	Bharuch	Estuary	Night	Gill net	Not available	NFGJ2	DBFN377-12	636[0n]
Wallago attu	Wallago attu	Siluridae	Siluriformes	Not available	2009-10-02	Bharuch	Estuary	Night	Gill net	Not available	BW1	DBFN372-12	652[0n]
Wallago attu	Wallago attu	Siluridae	Siluriformes	Zinjra	2011-02-25	Hoshangabad	Narmada	Night	Gill net	1794-1795	NF630	Nil	Nil
Wallago attu	Wallago attu	Siluridae	Siluriformes	Padhan	2009-07-09	Morttak (Sanawat)	Narmada	Night	Gill net	772	NF12	Nil	Nil
Wallago attu	Wallago attu	Siluridae	Siluriformes	Padhan	2010-10-20	Bharuch	Estuary	Day	Gill net	1238-1243	NF546	Nil	Nil
Wallago attu	Wallago attu	Siluridae	Siluriformes	Padhan	2010-10-20	Bharuch	Estuary	Day	Gill net	1238-1243	NF547	Nil	Nil
Wallago attu	Wallago attu	Siluridae	Siluriformes	Padhan	2010-10-21	Rajpipla	Narmada	Night	Gill net	1353-1355	NF597	Nil	Nil
Wallago attu	Wallago attu	Siluridae	Siluriformes	Padhan	2011-02-25	Hoshangabad	Narmada	Night	Gill net	1784-1785	NF674	DBFN226-11	650[0n]
Wallago attu	Wallago attu	Siluridae	Siluriformes	Padhan	2011-02-27	Sultanpur	Barna	Night	Gill net	1841-1842	NF710	DBFN258-11	595[0n]
Wallago attu	Wallago attu	Siluridae	Siluriformes	Padhan	2011-01-04	Kolar dam	Kolar	Night	Gill net	Not available	NFX 08	Nil	Nil
Wallago attu	Wallago attu	Siluridae	Siluriformes	Padhan	2010-09-06	Bargi	Bargi	Day	Gill net	792-793	NFX 30	Nil	Nil
Wallago attu	Wallago attu	Siluridae	Siluriformes	Padhan	2010-09-06	Bargi	Bargi	Day	Gill net	792-794	NFX 31	Nil	Nil
Wallago attu	Wallago attu	Siluridae	Siluriformes	Padhan	2010-07-09	Dindori	Narmada	Day	Gill net	Not available	NFX 34	Nil	Nil
Wallago attu	Wallago attu	Siluridae	Siluriformes	Padhan	2010-07-09	Dindori	Narmada	Day	Gill net	Not available	NFX 35	Nil	Nil
Wallago attu	Wallago attu	Siluridae	Siluriformes	Padhan	2010-07-09	Dindori	Narmada	Day	Gill net	Not available	NFX 36	Nil	Nil
Xenentodon cancila	Xenentodon cancila	Belonidae	Beloniformes	Suja (Baam suwar)	2009-10-02	Hoshangabad	Narmada	Day	Gill net	Not available	HX1.1	Nil	Nil
Xenentodon cancila	Xenentodon cancila	Belonidae	Beloniformes	Suja (Baam suwar)	2009-10-02	Hoshangabad	Narmada	Night	Gill net	Not available	JBX1	DBFN359-12	652[0n]
Xenentodon cancila	Xenentodon cancila	Belonidae	Beloniformes	Suja (Baam suwar)	2012-05-12	Mortakka	Narmada	Night	Gill net	Not available	MMX1	DBFN358-12	652[0n]
Xenentodon cancila	Xenentodon cancila	Belonidae	Beloniformes	Suja (Baam suwar)	2009-11-19	Dindori	Narmada	Day	Gill net	1323-1328	NF116	Nil	Nil
Xenentodon cancila	Xenentodon cancila	Belonidae	Beloniformes	Suja (Baam suwar)	2010-10-02	Harda	Anchinal	Night	Gill net	263-266	NF143	Nil	Nil
Xenentodon cancila	Xenentodon cancila	Belonidae	Beloniformes	Suja (Baam suwar)	2010-02-11	Tawa	Tendwa	Night	Gill net	401-404	NF193	Nil	Nil
Xenentodon cancila	Xenentodon cancila	Belonidae	Beloniformes	Suja (Baam suwar)	2010-02-11	Tawa	Tendwa	Night	Gill net	401-404	NF194	Nil	Nil
Xenentodon cancila	Xenentodon cancila	Belonidae	Beloniformes	Suja (Baam suwar)	2010-02-15	Sultanpur	Barna	Night	Gill net	511-514	NF237	Nil	Nil
Xenentodon cancila	Xenentodon cancila	Belonidae	Beloniformes	Suja (Baam suwar)	2010-02-15	Sultanpur	Barna	Night	Gill net	511-514	NF238	Nil	Nil
Xenentodon cancila	Xenentodon cancila	Belonidae	Beloniformes	Suja (Baam suwar)	2009-09-08	Maheshwar	Narmada	Night	Gill net	838839	NF33	Nil	Nil
Xenentodon cancila	Xenentodon cancila	Belonidae	Beloniformes	Suja (Baam suwar)	2010-07-18	Pati	Goi	Day	Gill net	289-291	NF377	Nil	Nil
Xenentodon cancila	Xenentodon cancila	Belonidae	Beloniformes	Suja (Baam suwar)	2010-09-09	Mandla	Banjar	Day	Gill net	1033-1035	NF509	Nil	Nil
Xenentodon cancila	Xenentodon cancila	Belonidae	Beloniformes	Suja (Baam suwar)	2010-10-21	Rajpipla	Narmada	Night	Gill net	1356-1357	NF598	Nil	Nil
Xenentodon cancila	Xenentodon cancila	Belonidae	Beloniformes	Suja (Baam suwar)	2010-10-21	Rajpipla	Narmada	Night	Gill net	1356-1357	NF599	Nil	Nil
Xenentodon cancila	Xenentodon cancila	Belonidae	Beloniformes	Suja (Baam suwar)	2011-02-24	Tawa	Tendwa	Night	Gill net	1725-1726	NF655	Nil	Nil
Xenentodon cancila	Xenentodon cancila	Belonidae	Beloniformes	Suja (Baam suwar)	2011-02-24	Tawa	Tendwa	Night	Gill net	1725-1726	NF656	Nil	Nil
Xenentodon cancila	Xenentodon cancila	Belonidae	Beloniformes	Suja (Baam suwar)	2011-02-25	Hoshangabad	Narmada	Night	Gill net	1798-1799	NF686	Nil	Nil
Xenentodon cancila	Xenentodon cancila	Belonidae	Beloniformes	Suja (Baam suwar)	2011-02-25	Hoshangabad	Narmada	Night	Gill net	1798-1799	NF687	Nil	Nil
Xenentodon cancila	Xenentodon cancila	Belonidae	Beloniformes	Suja (Baam suwar)	2012-05-23	Rajpipla	Narmada	Night	Gill net	Not available	RPX1	DBFN357-12	563[0n]

## Sheet: Taxonomy
Morphological Taxonomy	Molecular Taxonomy
Acanthocobitis botia	Acanthocobitis botia
Acanthopagrus latus	Acanthopagrus latus
Amblypharyngodon mola	Amblypharyngodon mola
Anabas testudineus	Anabas testudineus
Arius gagora	Arius arius
Awaous ocellaris	Awaous ocellaris
Baralius bendelisis	Barilius bendelisis
Boleopthalmus dussumieri	Boleophthalmus
Catla catla	Catla catla
Chanda nama	Chanda nama
Channa marulius	Channa marulius
Channa orientalis	Channa orientalis
Channa punctatus	Channa punctata
Cirrhinus mrigala	Cirrhinus mrigala
Cirrhinus reba	Cirrhinus reba
Clarias batrachus	Clarias batrachus
Clupisoma prateri	Clupisoma garua
Crossocheilus latius	Crossocheilus latius
Cynoglossus cynoglossus	Cynoglossus cynoglossus
Cyprinus carpio	Cyprinus carpio
Devario malabaricus	Devario malabaricus
Eleutheronema tetradactylum	Eleutheronema tetradactylum
Engraulis dussumieri	Thryssa malabarica
Esomus danricus	Esomus danricus
Eutropiichthys murius	Eutropiichthys murius
Gagata cenia	Gagata cenia
Garra mullaya	Garra mullya
Glossogobius giuris	Glossogobius giuris
Glyptothorax lonah	Glyptothorax lonah
Glossogobius ocellatus	Not sequenced
Harpadon nehereus	Harpadon nehereus
Heteropneustes fossilis	Heteropneustes fossilis
Hypophthalmichthys nobilis	Hypophthalmichthys nobilis
Hyporhamphus dussumieri	Hyporhamphus dussumieri
Hyporhamphus quoyi	Hyporhamphus quoyi
Ilisha megaloptera	Tenualosa toli
Labeo bata	Labeo bata
Labeo boggut	Labeo boggut
Labeo calabasu	Labeo calbasu
Labeo dussumier	Labeo dussumieri
Labeo dyocheilus	Labeo dyocheilus
Labeo fimbriatus	Labeo fimbriatus
Labeo rohita	Labeo rohita
Lates calcarifer	Lates calcarifer
Liza klunzingeri	Liza klunzingeri
Liza sp	Liza sp.
Macrognathus pancalus	Macrognathus pancalus
Mastacembelus armatus	Mastacembelus armatus
Megalops cyprinoides	Megalops cyprinoides
Mugil cephalus	Mugil cephalus
Mystius bleekeri	Mystus bleekeri
Mystius cavasius	Mystus cavasius
Mystus gulio	Mystus gulio
Mystus vittatus	Mystus vittatus
Mystus vittatus	Mystus sp.
Nandus nandus	Nandus nandus
Nematalosa nasus	Nematalosa nasus
Nematalosa sp	Nematalosa sp
Notopterus notopterus	Notopterus notopterus
Ompok bimaculatus	Ompok bimaculatus
Oreochromis mossambicus	Oreochromis mossambicus
Osteobrama cotio	Osteobrama cotio
Panna microdon	Panna microdon
Pellona ditchela	Pellona ditchela
Protonibea diacanthus	Protonibea diacanthus
Pseudambassis ranga	Pseudambassis ranga
Puntius amphibius	Puntius ticto
Puntius sarana	Puntius sarana
Puntius pinnauratus	Puntius sarana
Puntius sophore	Puntius sophore
Puntius sp	Puntius sarana
Puntius ticto	Puntius ticto
Rasbora daniconius	Rasbora daniconius
Rasbora rasbora	Rasbora rasbora
Rhinomugil corsula	Rhinomugil corsula
Salmophasia bacaila	Salmophasia bacaila
Salmophasia boopis	Salmophasia boopis
Scatophagus argus	Scatophagus argus
Schistura montana	Schistura montana
Scomberoides lysan	Scomberoides lysan
Sicamugil cascasia	Liza sp.
Sperata aor	Sperata aor
Sperata seenghala	Sperata seenghala
Strongylura strongylura	Strongylura strongylura
Tenulosa toli	Tenualosa toli
Terapon jarbua	Thryssa malabarica
Tor tor	Tor tor
Upeneus vittatus	Upeneus vittatus
Wallago attu	Wallago attu
Xenentodon cancila	Xenentodon cancila

## Sheet: Taxonomy finalized
Taxonomy Finalized	Genera	FAMILY	ORDER
Acanthocobitis botia	Acanthocobitis	Balitoridae	Cypriniformes
Acanthopagrus latus	Acanthopagrus	Sparidae	Perciformes
Amblypharyngodon mola	Amblypharyngodon	Cyprinidae	Cypriniformes
Anabas testudineus	Anabas	Anabantidae	Perciformes
Arius arius	Arius	Ariidae	Siluriformes
Awaous ocellaris	Awaous	Gobiidae	Perciformes
Barilius bendelisis	Barilius	Cyprinidae	Cypriniformes
Boleophthalmus dussumieri	Boleophthalmus	Gobiidae	Perciformes
Catla catla	Catla	Cyprinidae	Cypriniformes
Chanda nama	Chanda	Ambassidae	Perciformes
Channa marulius	Channa	Channidae	Perciformes
Channa orientalis	Channa	Channidae	Perciformes
Channa punctata	Channa	Channidae	Perciformes
Cirrhinus mrigala	Cirrhinus	Cyprinidae	Cypriniformes
Cirrhinus reba	Cirrhinus	Cyprinidae	Cypriniformes
Clarias batrachus	Clarias	Clariidae	Siluriformes
Clupisoma garua	Clupisoma	Schilbeidae	Siluriformes
Crossocheilus latius	Crossocheilus	Cyprinidae	Cypriniformes
Cynoglossus cynoglossus	Cynoglossus	Cynoglossidae	Pleuronectiformes
Cyprinus carpio	Cyprinus	Cyprinidae	Cypriniformes
Devario malabaricus	Devario	Cyprinidae	Cypriniformes
Eleutheronema tetradactylum	Eleutheronema	Polynemidae	Perciformes
Esomus danricus	Esomus	Cyprinidae	Cypriniformes
Eutropiichthys murius	Eutropiichthys	Schilbeidae	Siluriformes
Gagata cenia	Gagata	Sisoridae	Siluriformes
Garra mullya	Garra	Cyprinidae	Cypriniformes
Glossogobius ocellatus	Glossogobius	Gobiidae	Perciformes
Glossogobius giuris	Glossogobius	Gobiidae	Perciformes
Glyptothorax lonah	Glyptothorax	Sisoridae	Siluriformes
Harpadon nehereus	Harpadon	Synodontidae	Aulopiformes
Heteropneustes fossilis	Heteropneustes	Heteropneustidae	Siluriformes
Hypophthalmichthys nobilis	Hypophthalmichthys	Cyprinidae	Cypriniformes
Hyporhamphus dussumieri	Hyporhamphus	Hemiramphidae	Beloniformes
Hyporhamphus quoyi	Hyporhamphus	Hemiramphidae	Beloniformes
Labeo bata	Labeo	Cyprinidae	Cypriniformes
Labeo boggut	Labeo	Cyprinidae	Cypriniformes
Labeo calbasu	Labeo	Cyprinidae	Cypriniformes
Labeo dussumieri	Labeo	Cyprinidae	Cypriniformes
Labeo dyocheilus	Labeo	Cyprinidae	Cypriniformes
Labeo fimbriatus	Labeo	Cyprinidae	Cypriniformes
Labeo rohita	Labeo	Cyprinidae	Cypriniformes
Lates calcarifer	Lates	Latidae	Perciformes
Liza klunzingeri	Liza	Mugilidae	Perciformes
Liza sp.	Liza	Mugilidae	Perciformes
Macrognathus pancalus	Macrognathus	Mastacembelidae	Synbranchiformes
Mastacembelus armatus	Mastacembelus	Mastacembelidae	Synbranchiformes
Megalops cyprinoides	Megalops	Megalopidae	Elopiformes
Mugil cephalus	Mugil	Mugilidae	Perciformes
Mystus bleekeri	Mystus	Bagridae	Siluriformes
Mystus cavasius	Mystus	Bagridae	Siluriformes
Mystus gulio	Mystus	Bagridae	Siluriformes
Mystus sp.	Mystus	Bagridae	Siluriformes
Mystus vittatus	Mystus	Bagridae	Siluriformes
Nandus nandus	Nandus	Nandidae	Perciformes
Nematalosa nasus	Nematalosa	Clupeidae	Clupeiformes
Nematalosa sp	Nematalosa	Clupeidae	Clupeiformes
Notopterus notopterus	Notopterus	Notopteridae	Osteoglossiformes
Ompok bimaculatus	Ompok	Siluridae	Siluriformes
Oreochromis mossambicus	Oreochromis	Cichlidae	Perciformes
Osteobrama cotio	Osteobrama	Cyprinidae	Cypriniformes
Panna microdon	Panna	Sciaenidae	Perciformes
Pellona ditchela	Pellona	Pristigasteridae	Clupeiformes
Protonibea diacanthus	Protonibea	Sciaenidae	Perciformes
Pseudambassis ranga	Pseudambassis	Ambassidae	Perciformes
Puntius sarana	Puntius	Cyprinidae	Cypriniformes
Puntius sophore	Puntius	Cyprinidae	Cypriniformes
Puntius ticto	Puntius	Cyprinidae	Cypriniformes
Rasbora daniconius	Rasbora	Cyprinidae	Cypriniformes
Rasbora rasbora	Rasbora	Cyprinidae	Cypriniformes
Rhinomugil corsula	Rhinomugil	Mugilidae	Perciformes
Salmophasia bacaila	Salmophasia	Cyprinidae	Cypriniformes
Salmophasia boopis	Salmophasia	Cyprinidae	Cypriniformes
Scatophagus argus	Scatophagus	Scatophagidae	Perciformes
Schistura montana	Schistura	Balitoridae	Cypriniformes
Scomberoides lysan	Scomberoides	Carangidae	Perciformes
Sperata aor	Sperata	Bagridae	Siluriformes
Sperata seenghala	Sperata	Bagridae	Siluriformes
Strongylura strongylura	Strongylura	Belonidae	Beloniformes
Tenualosa toli	Tenualosa	Clupeidae	Clupeiformes
Terapon jarbua	Terapon	Terapontidae	Perciformes
Thryssa malabarica	Thryssa	Engraulidae	Clupeiformes
Tor tor	Tor	Cyprinidae	Cypriniformes
Upeneus vittatus	Upeneus	Mullidae	Perciformes
Wallago attu	Wallago	Siluridae	Siluriformes
Xenentodon cancila	Xenentodon	Belonidae	Beloniformes
	63	34	10
