# Supplementary material for: DNA Barcodes for the FIshes of the Narmada, One of India’s Longest Rivers
Source: PLoS One. 2014 Jul 3;9(7):e101460. doi: 10.1371/journal.pone.0101460 (PMC4081587; doi:10.1371/journal.pone.0101460)
Supplement: Table S4 — Comparison of fish species from Narmada River basin with earlier studies. (XLS) [file pone.0101460.s004.xls]

## Sheet: Species comparision
Species name	Present study	Arya et al. (2001)	Dubey (1984)
Acanthocobitis botia	ü	ü	ü
Catla catla	ü	ü	ü
Chanda nama	ü	ü	ü
Channa marulius	ü	ü	ü
Channa orientalis	ü	ü	ü
Channa punctata	ü	ü	ü
Cirrhinus mrigala	ü	ü	ü
Clarias batrachus	ü	ü	ü
Garra mullya	ü	ü	ü
Glossogobius giuris	ü	ü	ü
Glyptothorax lonah	ü	ü	ü
Labeo bata	ü	ü	ü
Labeo calbasu	ü	ü	ü
Labeo dyocheilus	ü	ü	ü
Labeo fimbriatus	ü	ü	ü
Labeo rohita	ü	ü	ü
Macrognathus pancalus	ü	ü	ü
Mastacembelus armatus	ü	ü	ü
Nandus nandus	ü	ü	ü
Notopterus notopterus	ü	ü	ü
Pseudambassis ranga	ü	ü	ü
Puntius sarana	ü	ü	ü
Puntius ticto	ü	ü	ü
Rasbora daniconius	ü	ü	ü
Sperata aor	ü	ü	ü
Sperata seenghala	ü	ü	ü
Tor tor	ü	ü	ü
Wallago attu	ü	ü	ü
Xenentodon cancila	ü	ü	ü
Amblypharyngodon mola	ü		ü
Cirrhinus reba	ü		ü
Clupisoma garua	ü		ü
Crossocheilus latius	ü		ü
Esomus danricus	ü		ü
Heteropneustes fossilis	ü		ü
Labeo boggut	ü		ü
Mystus bleekeri	ü		ü
Mystus cavasius	ü		ü
Mystus vittatus	ü		ü
Ompok bimaculatus	ü		ü
Osteobrama cotio	ü		ü
Puntius sophore	ü		ü
Acanthopagrus latus	ü
Anabas testudineus	ü
Arius arius	ü
Awaous ocellaris	ü
Barilius bendelisis	ü
Boleophthalmus dissumieri	ü
Cynoglossus cynoglossus	ü
Cyprinus carpio	ü
Devario malabaricus	ü
Eleutheronema tetradactylum	ü
Eutropiichthys murius	ü
Gagata cenia	ü
Parachaeturichthys ocellatus	ü
Harpadon nehereus	ü
Hypophthalmichthys nobilis	ü
Hyporhamphus dussumieri	ü
Hyporhamphus quoyi	ü
Labeo dussumieri	ü
Lates calcarifer	ü
Liza klunzingeri	ü
Liza sp.	ü
Megalops cyprinoides	ü
Mugil cephalus	ü
Mystus gulio	ü
Mystus sp.	ü
Nematalosa nasus	ü
Nematalosa sp	ü
Oreochromis mossambicus	ü
Panna microdon	ü
Pellona ditchela	ü
Protonibea diacanthus	ü
Rasbora rasbora	ü
Rhinomugil corsula	ü
Salmophasia bacaila	ü
Salmophasia boopis	ü
Scatophagus argus	ü
Schistura montana	ü
Scomberoides lysan	ü
Strongylura strongylura	ü
Tenualosa toli	ü
Terapon jarbua	ü
Thryssa malabarica	ü
Upeneus vittatus	ü
Labeo ghonius		ü	ü
Garra gotyla		ü	ü
Lepidocephalichyths guntes		ü	ü
Nemacheilus dayi		ü	ü
Nemacheilus evezardi		ü	ü
Tor khudree		ü	ü
Tor putitore		ü	ü
Amblyceps mango			ü
Badis badis			ü
Barilius barila			ü
Barilius evezardi			ü
Barilius radiolatus			ü
Chela laubuca			ü
Danio ae quipinnatus			ü
Danio rerio			ü
Devario devario			ü
Gagta itcheka			ü
Garra lamta			ü
Glyptothorax ribeiroi			ü
Gonialosa manminna			ü
Hilsa ilisha			ü
Oreichtys cosuatis			ü
Oxygaster clupeoices			ü
Parapsilorphynchus tentaculatus			ü
Puntius ambasis			ü
Puntius amphibius			ü
Puntius conchonius			ü
Puntius dorsalis			ü
Puntius gugani			ü
Puntius pinnaruatus			ü
Putnius titnus			ü
Rita pavimeentala			ü
Eutropiichthys vacha		ü
Labeistes reticulatus		ü
oxygaster bacila		ü
Rita rita		ü
